# Supplementary material for: Effects of fasting on the interplay between temperature and Trypanosoma cruzi infection on the life cycle of the Chagas disease vector Rhodnius prolixus
Source: PLoS Negl Trop Dis. 2024 Nov 11;18(11):e0012665. doi: 10.1371/journal.pntd.0012665 (PMC11581405; doi:10.1371/journal.pntd.0012665)
Supplement: S1 Dataset — (XLSX) [file pntd.0012665.s002.xlsx]

## Sheet: Feuil1
Data	Infection	Temperature	code	age	parasito	pdsjeun	sex	pdsfed	bloodinjested	timesweighteaten	urine	daysmolt	parasitomicrolitre	parasitototal	ConvMetabo	bloodinjestedstd	Fasting
1	Infected	30	a	1		0.4218		3.86									no
2	Infected	30	b	1		0.4218		2.71				10					no
3	Infected	30	c	1		0.4218		2.76				8					no
4	Infected	30	d	1		0.4218		3.23				9					no
5	Infected	30	e	1		0.4218	M	2.59				9					no
6	Infected	30	f	1		0.4218	M	4.02				9					no
7	Infected	30	g	1		0.4218	F	3.21				8					no
8	Infected	30	h	1		0.4218		2.21				8					no
9	Infected	30	i	1		0.4218		3.82									no
10	Infected	30	j	1		0.4218	M	2.36				9					no
11	Infected	30	k	1		0.4218	F	3.3				7					no
12	Infected	30	l	1		0.4218	M	2.81				7					no
13	Infected	30	m	1		0.4218		3.06				9					no
14	Infected	30	n	1		0.4218		3.87				9					no
15	Infected	30	o	1		0.4218		2.85				9					no
16	Infected	30	p	1		0.4218	M	2.93				9					no
17	Infected	30	q	1		0.4218		3.01				8					no
18	Infected	30	r	1		0.4218		2.64				10					no
19	Infected	30	s	1		0.4218	M	3.56				9					no
20	Infected	30	t	1		0.4218		4.28				8					no
21	Infected	30	u	1		0.4218		2.89				10					no
22	Infected	30	v	1		0.4218	M	3.02				9					no
23	Infected	30	w	1		0.4218	M	2.97				9					no
24	Infected	30	x	1		0.4218	M	2.36				8					no
25	Infected	30	y	1		0.4218		3.46				8					no
26	Infected	30	z	1		0.4218		3.31				7					no
27	Control	30	a	1		0.4104	M	2.66				8					no
28	Control	30	b	1		0.4104		3.61									no
29	Control	30	c	1		0.4104		2.74				8					no
30	Control	30	d	1		0.4104		2.38				9					no
31	Control	30	e	1		0.4104	M	3.55				9					no
32	Control	30	f	1		0.4104		1.83				8					no
33	Control	30	g	1		0.4104		4.09									no
34	Control	30	h	1		0.4104		1.82				8					no
35	Control	30	i	1		0.4104	M	3.09				9					no
36	Control	30	j	1		0.4104	M	2.16				8					no
37	Control	30	k	1		0.4104	M	2.37				7					no
38	Control	30	l	1		0.4104	M	2.4				8					no
39	Control	30	m	1		0.4104	M	2.3				8					no
40	Control	30	n	1		0.4104	M	3.19				7					no
41	Control	30	o	1		0.4104		4.24				8					no
42	Control	30	p	1		0.4104		2.26				7					no
43	Control	30	q	1		0.4104		3.04				8					no
44	Control	30	r	1		0.4104		2.88				10					no
45	Control	30	s	1		0.4104		4.2				9					no
46	Control	30	t	1		0.4104		2.95				9					no
47	Control	30	u	1		0.4104	F	2.47				8					no
48	Control	30	v	1		0.4104		3.75				9					no
49	Control	30	w	1		0.4104		2.94				8					no
50	Control	30	x	1		0.4104		2.23				9					no
51	Control	30	y	1		0.4104	F	2.35				8					no
52	Control	30	z	1		0.4104	M	3.99				9					no
53	Infected	28	a	1		0.4218		3.57				9					no
54	Infected	28	b	1		0.4218		4.66									no
55	Infected	28	c	1		0.4218	M	3.84				11					no
56	Infected	28	d	1		0.4218		3.77				8					no
57	Infected	28	e	1		0.4218	M	2.77				10					no
58	Infected	28	f	1		0.4218		3.73				11					no
59	Infected	28	g	1		0.4218		4.88									no
60	Infected	28	h	1		0.4218		2.3				10					no
61	Infected	28	i	1		0.4218	F	3.72				12					no
62	Infected	28	j	1		0.4218	M	3.92				12					no
63	Infected	28	k	1		0.4218		3				9					no
64	Infected	28	l	1		0.4218	M	4.43				12					no
65	Infected	28	m	1		0.4218		3.53				11					no
66	Infected	28	n	1		0.4218	M	2.77				11					no
67	Infected	28	o	1		0.4218	M	3.29				12					no
68	Infected	28	p	1		0.4218	F	2.7				9					no
69	Infected	28	q	1		0.4218		2.99				9					no
70	Infected	28	r	1		0.4218		4.47									no
71	Infected	28	s	1		0.4218	M	4.67				12					no
72	Infected	28	t	1		0.4218	F	3.95				11					no
73	Infected	28	u	1		0.4218	M	4.2									no
74	Infected	28	v	1		0.4218		4.96				10					no
75	Infected	28	w	1		0.4218	F	2.89				9					no
76	Infected	28	x	1		0.4218		4.23				11					no
77	Infected	28	y	1		0.4218		4.51									no
78	Infected	28	z	1		0.4218	F	2.82				9					no
79	Control	28	a	1		0.4104	M	2.91				14					no
80	Control	28	b	1		0.4104	F	2.73				9					no
81	Control	28	c	1		0.4104	F	3.43				10					no
82	Control	28	d	1		0.4104		2.63				10					no
83	Control	28	e	1		0.4104	M	3.34				9					no
84	Control	28	f	1		0.4104		2.75				9					no
85	Control	28	g	1		0.4104		3.01				10					no
86	Control	28	h	1		0.4104		3.71				9					no
87	Control	28	i	1		0.4104	F	2.56				11					no
88	Control	28	j	1		0.4104		2.8				9					no
89	Control	28	k	1		0.4104		2.49				12					no
90	Control	28	l	1		0.4104		2.97				11					no
91	Control	28	m	1		0.4104		2.89				8					no
92	Control	28	n	1		0.4104	F	3.42				10					no
93	Control	28	o	1		0.4104	F	4.32				9					no
94	Control	28	p	1		0.4104		2.66				11					no
95	Control	28	q	1		0.4104		4.41				11					no
96	Control	28	r	1		0.4104	F	3.13				10					no
97	Control	28	s	1		0.4104	F	3.15				10					no
98	Control	28	t	1		0.4104	M	2.15				9					no
99	Control	28	u	1		0.4104		2.7				9					no
100	Control	28	v	1		0.4104	M	4.12				10					no
101	Control	28	w	1		0.4104	F	4.62				9					no
102	Control	28	x	1		0.4104	F	2.24				10					no
103	Control	28	y	1		0.4104		2.95				8					no
104	Control	28	z	1		0.4104	M	5.18				10					no
105	Infected	26	a	1		0.4218	M	3.3				12					no
106	Infected	26	b	1		0.4218		3.12				11					no
107	Infected	26	c	1		0.4218		5.07				11					no
108	Infected	26	d	1		0.4218		4.26				13					no
109	Infected	26	e	1		0.4218	F	4.39				14					no
110	Infected	26	f	1		0.4218		5.64				12					no
111	Infected	26	g	1		0.4218		4.02				14					no
112	Infected	26	h	1		0.4218	M	5.74				16					no
113	Infected	26	i	1		0.4218	F	3.41				11					no
114	Infected	26	j	1		0.4218	F	3.86				10					no
115	Infected	26	k	1		0.4218	M	3.46				12					no
116	Infected	26	l	1		0.4218	M	4.19				10					no
117	Infected	26	m	1		0.4218		4.08				11					no
118	Infected	26	n	1		0.4218	M	4.98				14					no
119	Infected	26	o	1		0.4218	M	3.42				12					no
120	Infected	26	p	1		0.4218	F	4.01				10					no
121	Infected	26	q	1		0.4218		3.09				13					no
122	Infected	26	r	1		0.4218	F	3.65				17					no
123	Infected	26	s	1		0.4218		3.01				11					no
124	Infected	26	t	1		0.4218	F	4.41				11					no
125	Infected	26	u	1		0.4218	M	3.58				12					no
126	Infected	26	v	1		0.4218	F	3.86				11					no
127	Infected	26	w	1		0.4218		5.15				14					no
128	Infected	26	x	1		0.4218		4.52				14					no
129	Infected	26	y	1		0.4218	F	3.9				10					no
130	Infected	26	z	1		0.4218	M	3.21				11					no
131	Control	26	a	1		0.4104	M	2.47				12					no
132	Control	26	b	1		0.4104		2.34				10					no
133	Control	26	c	1		0.4104		2.22									no
134	Control	26	d	1		0.4104		2.21				11					no
135	Control	26	e	1		0.4104	M	2.72				12					no
136	Control	26	f	1		0.4104	M	2.46				12					no
137	Control	26	g	1		0.4104	F	3.11				10					no
138	Control	26	h	1		0.4104	F	3.14				12					no
139	Control	26	i	1		0.4104		3.26				11					no
140	Control	26	j	1		0.4104	M	3.06				12					no
141	Control	26	k	1		0.4104	F	3.91				11					no
142	Control	26	l	1		0.4104	F	2.39				14					no
143	Control	26	m	1		0.4104	M	3.85				11					no
144	Control	26	n	1		0.4104	F	3.36				12					no
145	Control	26	o	1		0.4104	M	2.36				12					no
146	Control	26	p	1		0.4104	M	3.6				12					no
147	Control	26	q	1		0.4104	M	2.73				11					no
148	Control	26	r	1		0.4104	F	1.95				11					no
149	Control	26	s	1		0.4104	F	2.6				10					no
150	Control	26	t	1		0.4104		3.78				12					no
151	Control	26	u	1		0.4104		3.7				11					no
152	Control	26	v	1		0.4104		2.17				11					no
153	Control	26	w	1		0.4104	M	2.48				11					no
154	Control	26	x	1		0.4104	M	3.75				10					no
155	Control	26	y	1		0.4104		2.68				12					no
156	Control	26	z	1		0.4104		2.4				9					no
157	Infected	24	a	1		0.4218		2.46				12					no
158	Infected	24	b	1		0.4218		4.6				16					no
159	Infected	24	c	1		0.4218		2.86				15					no
160	Infected	24	d	1		0.4218	M	3.79				16					no
161	Infected	24	e	1		0.4218	M	2.71				12					no
162	Infected	24	f	1		0.4218	M	4.95				17					no
163	Infected	24	g	1		0.4218		2.62				14					no
164	Infected	24	h	1		0.4218	F	3.33				14					no
165	Infected	24	i	1		0.4218		3.86				16					no
166	Infected	24	j	1		0.4218	M	3.36				13					no
167	Infected	24	k	1		0.4218		3.73									no
168	Infected	24	l	1		0.4218	F	2.85				17					no
169	Infected	24	m	1		0.4218		3.41				15					no
170	Infected	24	n	1		0.4218		3.98									no
171	Infected	24	o	1		0.4218	F	3.19				13					no
172	Infected	24	p	1		0.4218	F	2.77				11					no
173	Infected	24	q	1		0.4218		2.75				14					no
174	Infected	24	r	1		0.4218	M	2.91				12					no
175	Infected	24	s	1		0.4218	F	2.68				11					no
176	Infected	24	t	1		0.4218		5.82									no
177	Infected	24	u	1		0.4218	M	3.22				15					no
178	Infected	24	v	1		0.4218		2.3				12					no
179	Infected	24	w	1		0.4218		2.8				12					no
180	Infected	24	x	1		0.4218	F	2.64				12					no
181	Infected	24	y	1		0.4218	M	4.44				16					no
182	Infected	24	z	1		0.4218	F	2.98				14					no
183	Control	24	a	1		0.4104	M	2.54				15					no
184	Control	24	b	1		0.4104	M	3.18				15					no
185	Control	24	c	1		0.4104	M	2.71				12					no
186	Control	24	d	1		0.4104	M	3.46				16					no
187	Control	24	e	1		0.4104	F	3.36				13					no
188	Control	24	f	1		0.4104	M	2.68				14					no
189	Control	24	g	1		0.4104	F	2.92				13					no
190	Control	24	h	1		0.4104	M	3.11				16					no
191	Control	24	i	1		0.4104	M	3.06				13					no
192	Control	24	j	1		0.4104	M	2.16				15					no
193	Control	24	k	1		0.4104	M	2.3				13					no
194	Control	24	l	1		0.4104		2.6				15					no
195	Control	24	m	1		0.4104	F	3.63				15					no
196	Control	24	n	1		0.4104		3.57				14					no
197	Control	24	o	1		0.4104	M	3.17				11					no
198	Control	24	p	1		0.4104		4.7									no
199	Control	24	q	1		0.4104		2.81				14					no
200	Control	24	r	1		0.4104	F	3.42				13					no
201	Control	24	s	1		0.4104	M	2.5				13					no
202	Control	24	t	1		0.4104		3.49				14					no
203	Control	24	u	1		0.4104	M	3.03				13					no
204	Control	24	v	1		0.4104	M	3.3				14					no
205	Control	24	w	1		0.4104		3.43				14					no
206	Control	24	x	1		0.4104		3.02				12					no
207	Control	24	y	1		0.4104	M	2.64				15					no
208	Control	24	z	1		0.4104		3.71				14					no
209	Control	30	a	1		0.4146		3.24				8					yes
210	Control	30	b	1		0.4146		2.54				8					yes
211	Control	30	c	1		0.4146	F	3.72				8					yes
212	Control	30	d	1		0.4146		4.36				8					yes
213	Control	30	e	1		0.4146	M	2.51				7					yes
214	Control	30	f	1		0.4146		2.52				10					yes
215	Control	30	g	1		0.4146		3.13				8					yes
216	Control	30	h	1		0.4146		1.52				8					yes
217	Control	30	i	1		0.4146	F	2.61				7					yes
218	Control	30	j	1		0.4146	F	3.1				8					yes
219	Control	30	k	1		0.4146		2.79				8					yes
220	Control	30	l	1		0.4146		3.05				7					yes
221	Control	30	m	1		0.4146	M	2.83				7					yes
222	Control	30	n	1		0.4146	M	1.78				8					yes
223	Control	30	o	1		0.4146	F	2.64				7					yes
224	Control	30	p	1		0.4146	F	2.93				8					yes
225	Control	30	q	1		0.4146	F	2.98				8					yes
226	Control	30	r	1		0.4146		2.65				8					yes
227	Control	30	s	1		0.4146	M	2.35				8					yes
228	Control	30	t	1		0.4146		2.96				7					yes
229	Control	30	u	1		0.4146		2.44				8					yes
230	Control	30	v	1		0.4146	F	1.83				8					yes
231	Control	30	w	1		0.4146		3.31									yes
232	Control	30	x	1		0.4146		2.8				8					yes
233	Control	30	y	1		0.4146		3.76				8					yes
234	Control	30	z	1		0.4146		2.22									yes
235	Control	30	1	1		0.4146		1.49				8					yes
236	Control	30	2	1		0.4146		1.86				8					yes
237	Control	30	3	1		0.4146	M	2.1				8					yes
238	Control	30	4	1		0.4146	M	2.01				8					yes
239	Infected	28	a	1		0.3924	F	4.42				14					yes
240	Infected	28	b	1		0.3924	M	4.36				10					yes
241	Infected	28	c	1		0.3924		1.64				10					yes
242	Infected	28	d	1		0.3924	M	3.76				12					yes
243	Infected	28	e	1		0.3924	M	5.88				12					yes
244	Infected	28	f	1		0.3924		2.07				10					yes
245	Infected	28	g	1		0.3924	M	2.77				13					yes
246	Infected	28	h	1		0.3924	M	3.2				7					yes
247	Infected	28	i	1		0.3924	F	3.51				13					yes
248	Infected	28	j	1		0.3924		2.98				11					yes
249	Infected	28	k	1		0.3924	F	3.98				10					yes
250	Infected	28	l	1		0.3924	F	3.12				9					yes
251	Infected	28	m	1		0.3924		5.89				11					yes
252	Infected	28	n	1		0.3924	M	3.33				9					yes
253	Infected	28	o	1		0.3924	F	3.33				11					yes
254	Infected	28	p	1		0.3924		3.99				16					yes
255	Infected	28	q	1		0.3924	M	3.97				12					yes
256	Infected	28	r	1		0.3924	M	4.63				13					yes
257	Infected	28	s	1		0.3924		4.22									yes
258	Infected	28	t	1		0.3924		3.92				9					yes
259	Infected	28	u	1		0.3924	F	4.62				9					yes
260	Infected	28	v	1		0.3924	F	4.96				9					yes
261	Infected	28	w	1		0.3924	F	2.35				8					yes
262	Infected	28	x	1		0.3924	M	3.69				9					yes
263	Infected	28	y	1		0.3924	F	1.32				8					yes
264	Infected	28	z	1		0.3924		4.85				10					yes
265	Infected	28	1	1		0.3924	M	4.19				11					yes
266	Infected	28	2	1		0.3924		2.77				11					yes
267	Infected	28	3	1		0.3924	F	2.65				10					yes
268	Infected	28	4	1		0.3924		2.95				7					yes
269	Control	28	a	1		0.4059	F	1.26				8					yes
270	Control	28	b	1		0.4059		1.5				12					yes
271	Control	28	c	1		0.4059	F	1.54				8					yes
272	Control	28	d	1		0.4059	M	3				11					yes
273	Control	28	e	1		0.4059	M	2.23				8					yes
274	Control	28	f	1		0.4059	M	2.54				14					yes
275	Control	28	g	1		0.4059	M	3.43				10					yes
276	Control	28	h	1		0.4059	M	4.01				10					yes
277	Control	28	i	1		0.4059	F	2.71				9					yes
278	Control	28	j	1		0.4059	F	1.73				14					yes
279	Control	28	k	1		0.4059	F	2.5				9					yes
280	Control	28	l	1		0.4059		2.33				10					yes
281	Control	28	m	1		0.4059	M	4.04				9					yes
282	Control	28	n	1		0.4059		1.2									yes
283	Control	28	o	1		0.4059		3.07				10					yes
284	Control	28	p	1		0.4059	F	2.7				11					yes
285	Control	28	q	1		0.4059	M	2.53				11					yes
286	Control	28	r	1		0.4059	M	2.25				10					yes
287	Control	28	s	1		0.4059		1.1									yes
288	Control	28	t	1		0.4059	M	2.88				9					yes
289	Control	28	u	1		0.4059	M	2.46				9					yes
290	Control	28	v	1		0.4059		1.9				8					yes
291	Control	28	w	1		0.4059		2.86				9					yes
292	Control	28	x	1		0.4059	F	3.12				11					yes
293	Control	28	y	1		0.4059	F	3.83				11					yes
294	Control	28	z	1		0.4059	M	3.14				12					yes
295	Control	28	1	1		0.4059	M	2.39				10					yes
296	Control	28	2	1		0.4059	M	1.76				9					yes
297	Control	28	3	1		0.4059	M	2.03				10					yes
298	Control	28	4	1		0.4059	M	1.77				12					yes
299	Infected	26	a	1		0.4173	F	3.36				12					yes
300	Infected	26	b	1		0.4173	F	3.42				10					yes
301	Infected	26	c	1		0.4173	M	2.88				12					yes
302	Infected	26	d	1		0.4173	M	2.37				11					yes
303	Infected	26	e	1		0.4173		2.14				10					yes
304	Infected	26	f	1		0.4173		0.99									yes
305	Infected	26	g	1		0.4173	M	2.17				10					yes
306	Infected	26	h	1		0.4173		1.8				10					yes
307	Infected	26	i	1		0.4173	M	3.47				10					yes
308	Infected	26	j	1		0.4173	F	3.5				11					yes
309	Infected	26	k	1		0.4173		1.14									yes
310	Infected	26	l	1		0.4173		1.81				12					yes
311	Infected	26	m	1		0.4173	F	3.51				11					yes
312	Infected	26	n	1		0.4173		4.22				11					yes
313	Infected	26	o	1		0.4173		1.13									yes
314	Infected	26	p	1		0.4173	M	1.93				9					yes
315	Infected	26	q	1		0.4173	F	4.12				10					yes
316	Infected	26	r	1		0.4173		1.97				11					yes
317	Infected	26	s	1		0.4173		1.58									yes
318	Infected	26	t	1		0.4173	M	3.37				10					yes
319	Infected	26	u	1		0.4173	M	3.24				9					yes
320	Infected	26	v	1		0.4173	M	2.66				9					yes
321	Infected	26	w	1		0.4173	F	2.72				10					yes
322	Infected	26	x	1		0.4173	F	4.1				13					yes
323	Infected	26	y	1		0.4173		3.27				11					yes
324	Infected	26	z	1		0.4173	M	2.52				11					yes
325	Infected	26	1	1		0.4173		2.03				9					yes
326	Infected	26	2	1		0.4173		2.57				11					yes
327	Infected	26	3	1		0.4173		2.5				11					yes
328	Infected	26	4	1		0.4173	F	2.28				10					yes
329	Control	26	a	1		0.4065		1.16				11					yes
330	Control	26	b	1		0.4065	F	2.34				10					yes
331	Control	26	c	1		0.4065		3.44				11					yes
332	Control	26	d	1		0.4065	M	0.95				12					yes
333	Control	26	e	1		0.4065	M	2.59				10					yes
334	Control	26	f	1		0.4065	M	2.79				11					yes
335	Control	26	g	1		0.4065	M	1.36				9					yes
336	Control	26	h	1		0.4065	M	3.18				11					yes
337	Control	26	i	1		0.4065	M	2.37				10					yes
338	Control	26	j	1		0.4065	M	1.6				12					yes
339	Control	26	k	1		0.4065	M	3.11				10					yes
340	Control	26	l	1		0.4065		2.42				11					yes
341	Control	26	m	1		0.4065		2.45				10					yes
342	Control	26	n	1		0.4065		1.47				16					yes
343	Control	26	o	1		0.4065		1.91				12					yes
344	Control	26	p	1		0.4065		2.13				12					yes
345	Control	26	q	1		0.4065		1.31				10					yes
346	Control	26	r	1		0.4065		1.84				9					yes
347	Control	26	s	1		0.4065	M	1.79				10					yes
348	Control	26	t	1		0.4065	F	1.38				11					yes
349	Control	26	u	1		0.4065	F	2.85				12					yes
350	Control	26	v	1		0.4065	M	2.27				10					yes
351	Control	26	w	1		0.4065	M	4.2				10					yes
352	Control	26	x	1		0.4065	F	1.63				10					yes
353	Control	26	y	1		0.4065		1.7				10					yes
354	Control	26	z	1		0.4065		2.63				10					yes
355	Control	26	1	1		0.4065	F	1.49				11					yes
356	Control	26	2	1		0.4065		1.83				11					yes
357	Control	26	3	1		0.4065		2				12					yes
358	Control	26	4	1		0.4065	F	1.95				10					yes
359	Control	24	a	1		0.4316		2.57				12					yes
360	Control	24	b	1		0.4316	F	2.74				12					yes
361	Control	24	c	1		0.4316		3.59				13					yes
362	Control	24	d	1		0.4316		3.17				13					yes
363	Control	24	e	1		0.4316		2.86				13					yes
364	Control	24	f	1		0.4316	F	3.7				13					yes
365	Control	24	g	1		0.4316	M	2.44				12					yes
366	Control	24	h	1		0.4316	F	2.63				12					yes
367	Control	24	i	1		0.4316	M	3.45				13					yes
368	Control	24	j	1		0.4316		2.65				13					yes
369	Control	24	k	1		0.4316	F	3.02				12					yes
370	Control	24	l	1		0.4316	M	2.65				13					yes
371	Control	24	m	1		0.4316	F	2.98				13					yes
372	Control	24	n	1		0.4316	M	3.29				12					yes
373	Control	24	o	1		0.4316	M	4.29				12					yes
374	Control	24	p	1		0.4316	F	2.7				13					yes
375	Control	24	q	1		0.4316	F	2.86				15					yes
376	Control	24	r	1		0.4316	F	2.69				13					yes
377	Control	24	s	1		0.4316	F	2.91				13					yes
378	Control	24	t	1		0.4316	M	3.58				13					yes
379	Control	24	u	1		0.4316		2.64				14					yes
380	Control	24	v	1		0.4316	F	3.58				13					yes
381	Control	24	w	1		0.4316		3.36				13					yes
382	Control	24	x	1		0.4316		3.42									yes
383	Control	24	y	1		0.4316	M	3.45				12					yes
384	Control	24	z	1		0.4316	F	3.79				13					yes
385	Control	24	1	1		0.4316	F	3.01				13					yes
386	Control	24	2	1		0.4316	F	3.18				12					yes
387	Control	24	3	1		0.4316	F	2.96				14					yes
388	Control	24	4	1		0.4316		2.53				13					yes
1	Infected	30	a	2													no
2	Infected	30	b	2		1.56		6.82	5.26	3.37179	0	10					no
3	Infected	30	c	2		1.54		18.85	17.31	11.2403	4	10					no
4	Infected	30	d	2		2.08		10.7	8.62	4.14423	0	12					no
5	Infected	30	e	2		2.08	M	19.69	17.61	8.46635		10					no
6	Infected	30	f	2		2.24	M	19.45	17.21	7.68304	2	10					no
7	Infected	30	g	2		2	F	22.67	20.67	10.335	4	10					no
8	Infected	30	h	2		1.12											no
9	Infected	30	i	2													no
10	Infected	30	j	2		1.56	M	12.33	10.77	6.90385	0	12					no
11	Infected	30	k	2		2.13	F	16.74	14.61	6.85915	2	14					no
12	Infected	30	l	2		1.89	M	10.19	8.3	4.39153	1	11					no
13	Infected	30	m	2		1.89		8.32	6.43	3.40212	1	12					no
14	Infected	30	n	2		2.13		22.42	20.29	9.52582	1	12					no
15	Infected	30	o	2		1.56											no
16	Infected	30	p	2		1.5	M	12.03	10.53	7.02	0	10					no
17	Infected	30	q	2		2		16.37	14.37	7.185	2	10					no
18	Infected	30	r	2		1.25		11.14	9.89	7.912	2	12					no
19	Infected	30	s	2		1.83	M	16.58	14.75	8.06011	3	10					no
20	Infected	30	t	2		2.78		23.44	20.66	7.43165	4	10					no
21	Infected	30	u	2		1.76		12.52	10.76	6.11364	1						no
22	Infected	30	v	2		1.76	M	15.22	13.46	7.64773	4	10					no
23	Infected	30	w	2		1.82	M	17.51	15.69	8.62088	0	12					no
24	Infected	30	x	2		1.38	M	15.67	14.29	10.3551	2	11					no
25	Infected	30	y	2		2.09		16.64	14.55	6.96172	4	10					no
26	Infected	30	z	2		1.67		15.1	13.43	8.04192	1	12					no
27	Control	30	a	2		1.65	M	8.43	6.78	4.10909	0	10					no
28	Control	30	b	2													no
29	Control	30	c	2		1.7		11.47	9.77	5.74706	0						no
30	Control	30	d	2		1.93		9.68	7.75	4.01554	1						no
31	Control	30	e	2		2.1	M	10.43	8.33	3.96667	1	10					no
32	Control	30	f	2		1.15											no
33	Control	30	g	2													no
34	Control	30	h	2		1.43		11.02	9.59	6.70629	2	10					no
35	Control	30	i	2		1.78	M	14.27	12.49	7.01685	2	10					no
36	Control	30	j	2		1.52	M	8.01	6.49	4.26974	1	10					no
37	Control	30	k	2		1.57	M	12.58	11.01	7.01274	3	10					no
38	Control	30	l	2		1.15	M	9.45	8.3	7.21739	2	10					no
39	Control	30	m	2		1.48	M	13.9	12.42	8.39189	1	16					no
40	Control	30	n	2		1.81	M	10.44	8.63	4.76796	3	10					no
41	Control	30	o	2		3.15		13.5	10.35	3.28571	1	10					no
42	Control	30	p	2		1.66		4.7	3.04	1.83133	0	10					no
43	Control	30	q	2		1.57											no
44	Control	30	r	2													no
45	Control	30	s	2		2.41		16.23	13.82	5.73444	5	10					no
46	Control	30	t	2		1.88		9.88	8	4.25532	1	10					no
47	Control	30	u	2		1.57	F	7.91	6.34	4.03822	1	10					no
48	Control	30	v	2		2.13		19.16	17.03	7.99531	2	10					no
49	Control	30	w	2		1.82		13.52	11.7	6.42857	4	10					no
50	Control	30	x	2		1.72		13.35	11.63	6.76163	2	10					no
51	Control	30	y	2		1.56	F	14.16	12.6	8.07692	1	10					no
52	Control	30	z	2		2.64	M	17.95	15.31	5.79924	2	10					no
53	Infected	28	a	2		1.74		19.34	17.6	10.1149	4	25					no
54	Infected	28	b	2													no
55	Infected	28	c	2		1.84	M	22.11	20.27	11.0163	3	12					no
56	Infected	28	d	2		2.1		9.88	7.78	3.70476	1	13					no
57	Infected	28	e	2		1.73	M	10.96	9.23	5.33526	1	9					no
58	Infected	28	f	2		1.89		12.76	10.87	5.75132	1	9					no
59	Infected	28	g	2													no
60	Infected	28	h	2		1.37		8.45	7.08	5.16788	1						no
61	Infected	28	i	2		2.22	F	20.41	18.19	8.19369	3	10					no
62	Infected	28	j	2		1.93	M	17.13	15.2	7.87565	2	11					no
63	Infected	28	k	2		1.25		6.92	5.67	4.536	0	11					no
64	Infected	28	l	2		2.48	M	14.07	11.59	4.67339	4	10					no
65	Infected	28	m	2		1.68		7.84	6.16	3.66667	0	9					no
66	Infected	28	n	2		1.69	M	15.58	13.89	8.21893	0	10					no
67	Infected	28	o	2		1.68	M	19.29	17.61	10.4821	4	11					no
68	Infected	28	p	2		1.53	F	9.85	8.32	5.43791	1	14					no
69	Infected	28	q	2		1.9		12.92	11.02	5.8	2	21					no
70	Infected	28	r	2								12					no
71	Infected	28	s	2		2.24	M	21.51	19.27	8.60268	0	10					no
72	Infected	28	t	2		2.04	F	15.8	13.76	6.7451	4	11					no
73	Infected	28	u	2		2.11	M	19.44	17.33	8.21327	2	10					no
74	Infected	28	v	2		2.65		11.71	9.06	3.41887	3	9					no
75	Infected	28	w	2		1.81	F	15.6	13.79	7.61878	3						no
76	Infected	28	x	2		2.3		19.51	17.21	7.48261	5	9					no
77	Infected	28	y	2													no
78	Infected	28	z	2		1.51	F	12.47	10.96	7.25828	0	13					no
79	Control	28	a	2		2.15	M	8.52	6.37	2.96279		11					no
80	Control	28	b	2		2.27	F	11.57	9.3	4.09692	3	16					no
81	Control	28	c	2		2.03	F	9.44	7.41	3.65025	0	9					no
82	Control	28	d	2		1.6		14.28	12.68	7.925	3	11					no
83	Control	28	e	2		2.24	M	18.12	15.88	7.08929	2	11					no
84	Control	28	f	2		1.55		17.06	15.51	10.0065	3	10					no
85	Control	28	g	2		1.56											no
86	Control	28	h	2		2.28		12.34	10.06	4.41228	2	10					no
87	Control	28	i	2		1.62	F	15.34	13.72	8.46914	0	10					no
88	Control	28	j	2		1.89		11.49	9.6	5.07937	0	16					no
89	Control	28	k	2		1.79											no
90	Control	28	l	2		1.84		6.69	4.85	2.63587	1	8					no
91	Control	28	m	2		1.57		12.48	10.91	6.94904	1						no
92	Control	28	n	2		1.87	F	15.41	13.54	7.24064	3	10					no
93	Control	28	o	2		2.75	F	5.79	3.04	1.10545	0	12					no
94	Control	28	p	2		1.64		5.11	3.47	2.11585	0						no
95	Control	28	q	2		2.53		4.37	1.84	0.727273	0						no
96	Control	28	r	2		1.97	F	5.87	3.9	1.9797	0	9					no
97	Control	28	s	2		1.7	F	16.44	14.74	8.67059	4	14					no
98	Control	28	t	2		1.29	M	9.87	8.58	6.65116	2	11					no
99	Control	28	u	2		1.65		4.69	3.04	1.84242	0						no
100	Control	28	v	2		2.59	M	7.37	4.78	1.84556	0	8					no
101	Control	28	w	2		2.99	F	14.88	11.89	3.97659	1	13					no
102	Control	28	x	2		2.02	F	10.43	8.41	4.16337	3	9					no
103	Control	28	y	2		2.02		15.28	13.26	6.56436	0	17					no
104	Control	28	z	2		3.01	M	10.57	7.56	2.51163	2	9					no
105	Infected	26	a	2		1.56	M	7.45	5.89	3.77564	1	11					no
106	Infected	26	b	2		1.63		6.23	4.6	2.82209	0	12					no
107	Infected	26	c	2		2.56		18.8	16.24	6.34375	2	10					no
108	Infected	26	d	2		2.42		19.76	17.34	7.16529	2	11					no
109	Infected	26	e	2		2.2	F	9.49	7.29	3.31364	1	12					no
110	Infected	26	f	2		2.41		18.07	15.66	6.49793	2	11					no
111	Infected	26	g	2		2.22		6.23	4.01	1.80631	0	14					no
112	Infected	26	h	2		2.45	M	19.36	16.91	6.90204	2	12					no
113	Infected	26	i	2		1.71	F	11.9	10.19	5.95906	0	14					no
114	Infected	26	j	2		2.06	F	14.6	12.54	6.08738	2	11					no
115	Infected	26	k	2		2.32	M	16.98	14.66	6.31897	2	11					no
116	Infected	26	l	2		2.31	M	14.93	12.62	5.4632	0	9					no
117	Infected	26	m	2		2.1		10.26	8.16	3.88571	2	9					no
118	Infected	26	n	2		2.22	M	18.48	16.26	7.32432	3	12					no
119	Infected	26	o	2		1.79	M	13.04	11.25	6.28492	0	13					no
120	Infected	26	p	2		1.84	F	14.97	13.13	7.13587	0	14					no
121	Infected	26	q	2		1.32		3.02	1.7	1.28788	0						no
122	Infected	26	r	2		1.23	F	9	7.77	6.31707	0	10					no
123	Infected	26	s	2		1.14		7.38	6.24	5.47368	1	14					no
124	Infected	26	t	2		2.28	F	15	12.72	5.57895	3	11					no
125	Infected	26	u	2		1.51	M	18.24	16.73	11.0795	4	12					no
126	Infected	26	v	2		2.06	F	9.48	7.42	3.60194	1	13					no
127	Infected	26	w	2		2.59											no
128	Infected	26	x	2		2.6		4.23	1.63	0.626923	0						no
129	Infected	26	y	2		2.11	F	21.92	19.81	9.38863	5	12					no
130	Infected	26	z	2		1.79	M	13.62	11.83	6.60894	2	10					no
131	Control	26	a	2		1.57	M	16.28	14.71	9.36943	5	14					no
132	Control	26	b	2		2.08		4.66	2.58	1.24038	0	13					no
133	Control	26	c	2													no
134	Control	26	d	2		1.32		14.13	12.81	9.70455	3	13					no
135	Control	26	e	2		2.09	M	18.23	16.14	7.72249	1	11					no
136	Control	26	f	2		1.68	M	15.88	14.2	8.45238	3	12					no
137	Control	26	g	2		2.41	F	13.19	10.78	4.47303	2	13					no
138	Control	26	h	2		2.27	F	13.13	10.86	4.78414	1	12					no
139	Control	26	i	2		2.14		6.22	4.08	1.90654	0	12					no
140	Control	26	j	2		1.47	M	17.43	15.96	10.8571	3	11					no
141	Control	26	k	2		2.29	F	17.96	15.67	6.84279	2	10					no
142	Control	26	l	2		1.73	F	12.46	10.73	6.20231		13					no
143	Control	26	m	2		2.38	M	10.07	7.69	3.23109	1	9					no
144	Control	26	n	2		2.27	F	18.31	16.04	7.06608	3	11					no
145	Control	26	o	2		1.39	M	14.79	13.4	9.64029	4	10					no
146	Control	26	p	2		2.53	M	20.39	17.86	7.05929	5	10					no
147	Control	26	q	2		1.59	M	17.15	15.56	9.78616	3	11					no
148	Control	26	r	2		1.4	F	5.76	4.36	3.11429	0	12					no
149	Control	26	s	2		2.18	F	12.33	10.15	4.65596	0	12					no
150	Control	26	t	2		2.61		23.98	21.37	8.18774	2	10					no
151	Control	26	u	2		2.04		15.68	13.64	6.68627	3	12					no
152	Control	26	v	2		1.38		14.53	13.15	9.52899	0						no
153	Control	26	w	2		1.83	M	9.8	7.97	4.35519	0	13					no
154	Control	26	x	2		2.73	M	16.67	13.94	5.10623	1						no
155	Control	26	y	2		2.13		14.39	12.26	5.75587	0	10					no
156	Control	26	z	2		1.62											no
157	Infected	24	a	2		1.28		13.06	11.78	9.20312	1	16					no
158	Infected	24	b	2		3.17		20.63	17.46	5.50789	0	18					no
159	Infected	24	c	2		1.56		3.38	1.82	1.16667	0						no
160	Infected	24	d	2		2.09	M	14.57	12.48	5.97129	1	14					no
161	Infected	24	e	2		1.7	M	12.49	10.79	6.34706	0	17					no
162	Infected	24	f	2		2.53	M	14.96	12.43	4.91304	2	13					no
163	Infected	24	g	2		1.23		12.95	11.72	9.52846	1	15					no
164	Infected	24	h	2		1.92	F	17.44	15.52	8.08333	4	13					no
165	Infected	24	i	2		2.03		14.33	12.3	6.05911	0	15					no
166	Infected	24	j	2		1.9	M	19.32	17.42	9.16842	2	13					no
167	Infected	24	k	2													no
168	Infected	24	l	2		1.83	F	14.41	12.58	6.87432	0	14					no
169	Infected	24	m	2		2.3		13.21	10.91	4.74348	0	14					no
170	Infected	24	n	2								13					no
171	Infected	24	o	2		2.12	F	24.81	22.69	10.7028	3	14					no
172	Infected	24	p	2		1.72	F	12.12	10.4	6.04651	2	15					no
173	Infected	24	q	2		1.44		13.76	12.32	8.55556	0	13					no
174	Infected	24	r	2		1.78	M	17.27	15.49	8.70225	3	12					no
175	Infected	24	s	2		1.88	F	14.69	12.81	6.81383	1	17					no
176	Infected	24	t	2													no
177	Infected	24	u	2		2.35	M	14.04	11.69	4.97447	2	14					no
178	Infected	24	v	2		1.57		19.56	17.99	11.4586	3	14					no
179	Infected	24	w	2		1.4		16.69	15.29	10.9214	2	16					no
180	Infected	24	x	2		1.74	F	20.17	18.43	10.592	0	15					no
181	Infected	24	y	2		3.12	M	17.9	14.78	4.73718	3	14					no
182	Infected	24	z	2		2.05	F	20.8	18.75	9.14634	4	13					no
183	Control	24	a	2		1.95	M	11.79	9.84	5.04615		15					no
184	Control	24	b	2		2.4	M	13.51	11.11	4.62917		12					no
185	Control	24	c	2		1.7	M	18.55	16.85	9.91176	5	14					no
186	Control	24	d	2		2.42	M	16.57	14.15	5.84711		13					no
187	Control	24	e	2		2.03	F	17.45	15.42	7.59606	3	13					no
188	Control	24	f	2		1.63	M	11.89	10.26	6.29448		13					no
189	Control	24	g	2		2.02	F	19.71	17.69	8.75743	0	13					no
190	Control	24	h	2		1.88	M	17.68	15.8	8.40426		13					no
191	Control	24	i	2		2.18	M	9.45	7.27	3.33486	0	16					no
192	Control	24	j	2		1.68	M	11.69	10.01	5.95833		13					no
193	Control	24	k	2		1.63	M	15.58	13.95	8.55828	1	16					no
194	Control	24	l	2		1.86		14.92	13.06	7.02151		14					no
195	Control	24	m	2		2.41	F	11.85	9.44	3.91701		12					no
196	Control	24	n	2		2.19											no
197	Control	24	o	2		2.05	M	12	9.95	4.85366	1	12					no
198	Control	24	p	2													no
199	Control	24	q	2		2.24		15.68	13.44	6		14					no
200	Control	24	r	2		2.34	F	16.39	14.05	6.00427	4	14					no
201	Control	24	s	2		1.79	M	15.3	13.51	7.54749	0	15					no
202	Control	24	t	2		2.06		12.55	10.49	5.09223		12					no
203	Control	24	u	2		2.04	M	12.29	10.25	5.02451	1	15					no
204	Control	24	v	2		2.26	M	14.42	12.16	5.38053		12					no
205	Control	24	w	2		2.23		21.18	18.95	8.49776		15					no
206	Control	24	x	2		1.83		16.57	14.74	8.05464		22					no
207	Control	24	y	2		2.2	M	15.69	13.49	6.13182		13					no
208	Control	24	z	2		2.74		19.39	16.65	6.07664		14					no
209	Control	30	a	2		1.69		3.01	1.32	0.781065	0						yes
210	Control	30	b	2		1.26											yes
211	Control	30	c	2		1.63	F	21.25	19.62	12.0368	1	11					yes
212	Control	30	d	2		2.25		21.59	19.34	8.59556	3	13					yes
213	Control	30	e	2		1.66	M	16.09	14.43	8.69277	1	9					yes
214	Control	30	f	2		1.69		3.8	2.11	1.24852	0						yes
215	Control	30	g	2		1.62		15.97	14.35	8.85802	2	8					yes
216	Control	30	h	2		1.45		2.15	0.7	0.482759	0						yes
217	Control	30	i	2		1.23	F	6.93	5.7	4.63415	0	8					yes
218	Control	30	j	2		1.51	F	12.84	11.33	7.50331	2	9					yes
219	Control	30	k	2		1.42		7.37	5.95	4.19014	2	8					yes
220	Control	30	l	2		2.3		4.46	2.16	0.93913	0						yes
221	Control	30	m	2		1.76	M	14.12	12.36	7.02273	2	11					yes
222	Control	30	n	2		1	M	7.06	6.06	6.06	1	9					yes
223	Control	30	o	2		2.04	F	7.88	5.84	2.86275	1	10					yes
224	Control	30	p	2		1.74	F	16.38	14.64	8.41379	2	9					yes
225	Control	30	q	2		2.24	F	18.52	16.28	7.26786	0	10					yes
226	Control	30	r	2		1.21		16.98	15.77	13.0331	1	8					yes
227	Control	30	s	2		2.02	M	11.78	9.76	4.83168	3	8					yes
228	Control	30	t	2		1.27		4.65	3.38	2.66142	0						yes
229	Control	30	u	2		1.69		11.73	10.04	5.94083	3	10					yes
230	Control	30	v	2		1.14	F	8.91	7.77	6.81579	0	10					yes
231	Control	30	w	2													yes
232	Control	30	x	2		1.39		12.94	11.55	8.30935	0	10					yes
233	Control	30	y	2		2.02		4.26	2.24	1.10891	0	9					yes
234	Control	30	z	2													yes
235	Control	30	1	2		0.76		2.33	1.57	2.06579	0						yes
236	Control	30	2	2		1.54		4.44	2.9	1.88312	1						yes
237	Control	30	3	2		1.36	M	10.68	9.32	6.85294	1	9					yes
238	Control	30	4	2		1.45	M	13.78	12.33	8.50345	1	10					yes
239	Infected	28	a	2	0	1.9	F	15.11	13.21	6.95263	3	10					yes
240	Infected	28	b	2	0	2.78	M	20.66	17.88	6.43165	1	9					yes
241	Infected	28	c	2		0.93		10.28	9.35	10.0538	0						yes
242	Infected	28	d	2		1.9	M	14.73	12.83	6.75263	1	9					yes
243	Infected	28	e	2	12	2.45	M	13.75	11.3	4.61224	1	8					yes
244	Infected	28	f	2		1.09		3.25	2.16	1.98165	0						yes
245	Infected	28	g	2		1.39	M	19.03	17.64	12.6906	1	10					yes
246	Infected	28	h	2		1.62	M	9.68	8.06	4.97531	1	10					yes
247	Infected	28	i	2	10	1.47	F	19.88	18.41	12.5238	3	11					yes
248	Infected	28	j	2		1.49		19	17.51	11.7517	1	11					yes
249	Infected	28	k	2	0	2.15	F	21.48	19.33	8.9907	5	9					yes
250	Infected	28	l	2	8	2.19	F	12.13	9.94	4.53881	3	10					yes
251	Infected	28	m	2	14	2.67		17.12	14.45	5.41199	2	11					yes
252	Infected	28	n	2	0	2.04	M	8.6	6.56	3.21569	1	8					yes
253	Infected	28	o	2	26	1.74	F	18.64	16.9	9.71264	4	10					yes
254	Infected	28	p	2	8	1.24		19.17	17.93	14.4597	2	11					yes
255	Infected	28	q	2	18	2.23	M	15.75	13.52	6.06278	4	9					yes
256	Infected	28	r	2	0	1.56	M	22.15	20.59	13.1987	2	9					yes
257	Infected	28	s	2													yes
258	Infected	28	t	2		1.4		2.56	1.16	0.828571	0						yes
259	Infected	28	u	2	0	3.12	F	20.86	17.74	5.6859	4	8					yes
260	Infected	28	v	2	120	2.13	F	21.49	19.36	9.0892	6	10					yes
261	Infected	28	w	2		1.46	F	15.69	14.23	9.74658	0	11					yes
262	Infected	28	x	2	10	2.36	M	21.71	19.35	8.19915	1	11					yes
263	Infected	28	y	2		1.03	F	11.64	10.61	10.301	0	11					yes
264	Infected	28	z	2		2.47		3.86	1.39	0.562753	0						yes
265	Infected	28	1	2	9	2.05	M	18.14	16.09	7.84878	4	8					yes
266	Infected	28	2	2	47	1.27		10.25	8.98	7.07087	3	11					yes
267	Infected	28	3	2		1.91	F	12.28	10.37	5.42932	0	11					yes
268	Infected	28	4	2	0	1.61		18.3	16.69	10.3665	3	11					yes
269	Control	28	a	2		1.08	F	11.54	10.46	9.68519	1	14					yes
270	Control	28	b	2		0.79											yes
271	Control	28	c	2		1.01	F	14.45	13.44	13.3069	1	13					yes
272	Control	28	d	2		1.47	M	16.91	15.44	10.5034	1	11					yes
273	Control	28	e	2			M										yes
274	Control	28	f	2		0.73	M	8.32	7.59	10.3973	1	10					yes
275	Control	28	g	2		2.23	M	9.55	7.32	3.28251	1	9					yes
276	Control	28	h	2		1.88	M	7.31	5.43	2.8883	0	9					yes
277	Control	28	i	2		1.63	F	13.24	11.61	7.1227	1	9					yes
278	Control	28	j	2		0.7	F	9.93	9.23	13.1857	1	15					yes
279	Control	28	k	2		1.27	F	16.32	15.05	11.8504	3	10					yes
280	Control	28	l	2		1.36		16.28	14.92	10.9706	1	24					yes
281	Control	28	m	2		2.46	M	19.82	17.36	7.05691	2	8					yes
282	Control	28	n	2													yes
283	Control	28	o	2		1.58		2.41	0.83	0.525316	0						yes
284	Control	28	p	2		1.11	F	17.3	16.19	14.5856	2	11					yes
285	Control	28	q	2		1.16	M	11.55	10.39	8.9569	0	10					yes
286	Control	28	r	2		1.6	M	8.15	6.55	4.09375	1	10					yes
287	Control	28	s	2													yes
288	Control	28	t	2		1.2	M	15.65	14.45	12.0417	1	12					yes
289	Control	28	u	2		1.26	M	8.93	7.67	6.0873	1	10					yes
290	Control	28	v	2		1.34		13.39	12.05	8.99254	0	12					yes
291	Control	28	w	2		1.31		2.78	1.47	1.12214	0						yes
292	Control	28	x	2		1.8	F	5.89	4.09	2.27222	1	11					yes
293	Control	28	y	2		1.73	F										yes
294	Control	28	z	2		1.59	M	9.88	8.29	5.21384	3	11					yes
295	Control	28	1	2		1.86	M	14.64	12.78	6.87097	2	9					yes
296	Control	28	2	2		1.76	M	14.84	13.08	7.43182	2	10					yes
297	Control	28	3	2		1.35	M	17.02	15.67	11.6074	1	10					yes
298	Control	28	4	2		0.89	M	7.58	6.69	7.51685	1	11					yes
299	Infected	26	a	2		2.98	F	15.55	12.57	4.21812	1	10					yes
300	Infected	26	b	2		3.02	F	6.06	3.04	1.00662	1	13					yes
301	Infected	26	c	2	0	2.81	M	8.38	5.57	1.98221	1	10					yes
302	Infected	26	d	2	0	2.18	M	15.23	13.05	5.98624	1	11					yes
303	Infected	26	e	2		1.26		2.17	0.91	0.722222	0						yes
304	Infected	26	f	2													yes
305	Infected	26	g	2	18	2.26	M	19.98	17.72	7.84071	1	11					yes
306	Infected	26	h	2	0	2.06		15.34	13.28	6.4466	3	14					yes
307	Infected	26	i	2	41	2.62	M	13.59	10.97	4.18702	3	11					yes
308	Infected	26	j	2		2.38	F	6.94	4.56	1.91597	1	10					yes
309	Infected	26	k	2													yes
310	Infected	26	l	2		1.42		3.01	1.59	1.11972	0						yes
311	Infected	26	m	2	27	1.93	F	18.44	16.51	8.5544	2	11					yes
312	Infected	26	n	2	5	3.17		25.47	22.3	7.0347	4	13					yes
313	Infected	26	o	2													yes
314	Infected	26	p	2		2	M	7.58	5.58	2.79	0	12					yes
315	Infected	26	q	2		3.27	F	9.06	5.79	1.77064	0	13					yes
316	Infected	26	r	2	22	1.85		17.58	15.73	8.5027	3	11					yes
317	Infected	26	s	2													yes
318	Infected	26	t	2	0	2.47	M	21.74	19.27	7.80162	2	17					yes
319	Infected	26	u	2		2.75	M	7.25	4.5	1.63636	0	11					yes
320	Infected	26	v	2		2.18	M	12.44	10.26	4.70642	0	12					yes
321	Infected	26	w	2		2.65	F	7.2	4.55	1.71698	0	11					yes
322	Infected	26	x	2		2.43	F	9.08	6.65	2.73663	1	12					yes
323	Infected	26	y	2		2.54		5.68	3.14	1.23622	0	11					yes
324	Infected	26	z	2	2	2.38	M	12.03	9.65	4.05462	1	10					yes
325	Infected	26	1	2	0	1.28		10.75	9.47	7.39844	1	20					yes
326	Infected	26	2	2	0	1.78		7.35	5.57	3.12921	1	11					yes
327	Infected	26	3	2	27	2		13.46	11.46	5.73	2	13					yes
328	Infected	26	4	2	14	1.39	F	10.14	8.75	6.29496	1	13					yes
329	Control	26	a	2		1.53		10.26	8.73	5.70588	1						yes
330	Control	26	b	2		2.55	F	10.26	7.71	3.02353	2	12					yes
331	Control	26	c	2		2.71		4	1.29	0.476015	0						yes
332	Control	26	d	2		1.19	M	7.3	6.11	5.13445	1	11					yes
333	Control	26	e	2		2.73	M	6.85	4.12	1.50916	0	12					yes
334	Control	26	f	2		2.41	M	13.34	10.93	4.53527	3	11					yes
335	Control	26	g	2		1.88	M	12.4	10.52	5.59574	0	12					yes
336	Control	26	h	2		2.73	M	20.78	18.05	6.61172	1	11					yes
337	Control	26	i	2		2.08	M	7.15	5.07	2.4375	1	11					yes
338	Control	26	j	2		2.17	M	13.85	11.68	5.38249	1	12					yes
339	Control	26	k	2		1.89	M	20.7	18.81	9.95238	4	11					yes
340	Control	26	l	2		2.39		16.89	14.5	6.06695	3	10					yes
341	Control	26	m	2		2.52		12.81	10.29	4.08333	1	13					yes
342	Control	26	n	2		0.94											yes
343	Control	26	o	2		1.44		10.94	9.5	6.59722	0	12					yes
344	Control	26	p	2		1.96		7.92	5.96	3.04082	1	10					yes
345	Control	26	q	2		1.42		13.29	11.87	8.35915	2	13					yes
346	Control	26	r	2		1.82		2.3	0.48	0.263736	0						yes
347	Control	26	s	2		1.97	M	7.47	5.5	2.79188	1	13					yes
348	Control	26	t	2		1.21	F	6.39	5.18	4.28099	1	11					yes
349	Control	26	u	2		2.71	F	14.15	11.44	4.2214	1	10					yes
350	Control	26	v	2		2.19	M	15.08	12.89	5.88584	4	11					yes
351	Control	26	w	2		3.23	M	17.56	14.33	4.43653	3	11					yes
352	Control	26	x	2		1.55	F	14.18	12.63	8.14839	3	13					yes
353	Control	26	y	2		1.99		15.23	13.24	6.65327	3	12					yes
354	Control	26	z	2		2.42		3.64	1.22	0.504132	0						yes
355	Control	26	1	2		1.98	F	9.53	7.55	3.81313	1	15					yes
356	Control	26	2	2													yes
357	Control	26	3	2		1.89		9.65	7.76	4.10582	1	11					yes
358	Control	26	4	2		2.06	F	16.89	14.83	7.19903	3	13					yes
359	Control	24	a	2		1.67		15.55	13.88	8.31138	3	15					yes
360	Control	24	b	2		1.33	F	6.32	4.99	3.75188	1	18					yes
361	Control	24	c	2		1.23		17.25	16.02	13.0244	1	15					yes
362	Control	24	d	2		1.67		5	3.33	1.99401	0						yes
363	Control	24	e	2		1.8		18.86	17.06	9.47778	3	12					yes
364	Control	24	f	2		2.39	F	7.47	5.08	2.12552	0	17					yes
365	Control	24	g	2		1.34	M	10.28	8.94	6.67164	1	15					yes
366	Control	24	h	2		1.59	F	16.24	14.65	9.21384	3	17					yes
367	Control	24	i	2		1.35	M	15.93	14.58	10.8	3	15					yes
368	Control	24	j	2		1.67		16.35	14.68	8.79042	1	16					yes
369	Control	24	k	2		1.22	F	9.37	8.15	6.68033	0	19					yes
370	Control	24	l	2		1.76	M	17.47	15.71	8.92614	2	13					yes
371	Control	24	m	2		2.01	F	16.34	14.33	7.12935	3	13					yes
372	Control	24	n	2		1.71	M	17.3	15.59	9.11696	1	13					yes
373	Control	24	o	2		2.38	M	24.32	21.94	9.21849	3	19					yes
374	Control	24	p	2		2.22	F	10.1	7.88	3.54955	1	13					yes
375	Control	24	q	2		1.15	F	10.86	9.71	8.44348	1	16					yes
376	Control	24	r	2		1	F	11.78	10.78	10.78	1	13					yes
377	Control	24	s	2		0.93	F	8.7	7.77	8.35484	0	15					yes
378	Control	24	t	2		1.88	M	18.18	16.3	8.67021	3	15					yes
379	Control	24	u	2		1.51		6.82	5.31	3.51656	1	16					yes
380	Control	24	v	2		2.19	F	18.78	16.59	7.57534	3	18					yes
381	Control	24	w	2		1.59		5.5	3.91	2.45912	0						yes
382	Control	24	x	2													yes
383	Control	24	y	2		1.37	M	14.32	12.95	9.45255	2	20					yes
384	Control	24	z	2		2.26	F	15.22	12.96	5.73451	2	19					yes
385	Control	24	1	2		2.4	F	18.32	15.92	6.63333	3	15					yes
386	Control	24	2	2		2.18	F	15.88	13.7	6.2844	3	15					yes
387	Control	24	3	2		1.16	F	21.8	20.64	17.7931	1	20					yes
388	Control	24	4	2		1.82		15.1	13.28	7.2967	1	17					yes
1	Infected	30	a	3													no
2	Infected	30	b	3		4.26		52.03	47.77	11.2136	8	10			0.513308	5.26	no
3	Infected	30	c	3		6.85		40.86	34.01	4.96496	6	10			0.306759	17.31	no
4	Infected	30	d	3	0	5.15		52.28	47.13	9.15146	17	9	0	0	0.356148	8.62	no
5	Infected	30	e	3		7.03	M	33.76	26.73	3.80228	5	10			0.28109	17.61	no
6	Infected	30	f	3		8.06	M	41	32.94	4.08685	0	11			0.338175	17.21	no
7	Infected	30	g	3		7.42	F	45.52	38.1	5.13477	5	11			0.262216	20.67	no
8	Infected	30	h	3													no
9	Infected	30	i	3													no
10	Infected	30	j	3	30	5.49	M	33.63	28.14	5.12568	10	13	75	750	0.364903	10.77	no
11	Infected	30	k	3		6.33	F	32.57	26.24	4.14534	0	11			0.287474	14.61	no
12	Infected	30	l	3	6	5.15	M	54.71	49.56	9.6233	17	10	15	255	0.392771	8.3	no
13	Infected	30	m	3	9	4.3		56.45	52.15	12.1279	10	11	22.5	225	0.374806	6.43	no
14	Infected	30	n	3	16	8.66		48.39	39.73	4.58776	12	9	40	480	0.321833	20.29	no
15	Infected	30	o	3													no
16	Infected	30	p	3	25	5.04	M	60.94	55.9	11.0913	11	11	62.5	687.5	0.336182	10.53	no
17	Infected	30	q	3		6.84		54.1	47.26	6.90936	11				0.336813	14.37	no
18	Infected	30	r	3	16	4.91		46.35	41.44	8.43992	10	11	40	400	0.370071	9.89	no
19	Infected	30	s	3		6.87	M	35.46	28.59	4.16157	6	10			0.341695	14.75	no
20	Infected	30	t	3	253	8.43		53.13	44.7	5.30249	11	10	632.5	6957.5	0.273475	20.66	no
21	Infected	30	u	3												10.76	no
22	Infected	30	v	3	36	5.93	M	50.82	44.89	7.56998	14	10	90	1260	0.309807	13.46	no
23	Infected	30	w	3	131	7.71	M	46.61	38.9	5.0454	12	9	327.5	3930	0.375398	15.69	no
24	Infected	30	x	3	14	5.66	M	51.2	45.54	8.04594	15	10	35	525	0.29951	14.29	no
25	Infected	30	y	3		6.6		46.36	39.76	6.02424	12	10			0.309966	14.55	no
26	Infected	30	z	3	47	5.9		59.11	53.21	9.01864	21	9	117.5	2467.5	0.314966	13.43	no
27	Control	30	a	3		4.1	M	39.79	35.69	8.70488	12	10			0.361357	6.78	no
28	Control	30	b	3													no
29	Control	30	c	3												9.77	no
30	Control	30	d	3												7.75	no
31	Control	30	e	3		5.01	M	44.94	39.93	7.97006	11	10			0.34934	8.33	no
32	Control	30	f	3													no
33	Control	30	g	3													no
34	Control	30	h	3		4.23		30.58	26.35	6.22931	6	10			0.291971	9.59	no
35	Control	30	i	3		5.4	M	26.57	21.17	3.92037	1	10			0.289832	12.49	no
36	Control	30	j	3		4.39	M	37.23	32.84	7.48064	8	10			0.442219	6.49	no
37	Control	30	k	3		5.24	M	29.06	23.82	4.5458	4	10			0.333333	11.01	no
38	Control	30	l	3		4.74	M	42.96	38.22	8.06329	10	10			0.43253	8.3	no
39	Control	30	m	3		4.58	M	33.69	29.11	6.3559	10	11			0.249597	12.42	no
40	Control	30	n	3		4.98	M	43.94	38.96	7.82329	10	11			0.367323	8.63	no
41	Control	30	o	3		5.9		59.55	53.65	9.09322	12	10			0.2657	10.35	no
42	Control	30	p	3		2.54		22.55	20.01	7.87795	0	11			0.289474	3.04	no
43	Control	30	q	3													no
44	Control	30	r	3													no
45	Control	30	s	3		6.67		43.8	37.13	5.56672	1	11			0.308249	13.82	no
46	Control	30	t	3		5		13.37	8.37	1.674	1				0.39	8	no
47	Control	30	u	3		4.22	F	31.4	27.18	6.44076	6	11			0.417981	6.34	no
48	Control	30	v	3		7.13		56.95	49.82	6.98738	16	10			0.2936	17.03	no
49	Control	30	w	3		5.57		37.11	31.54	5.66248	1	10			0.320513	11.7	no
50	Control	30	x	3		5.51		36.86	31.35	5.68966	7	10			0.325881	11.63	no
51	Control	30	y	3		5.66	F	54.15	48.49	8.56714	15	10			0.325397	12.6	no
52	Control	30	z	3		7.2	M	60.39	53.19	7.3875	14	10			0.297845	15.31	no
53	Infected	28	a	3		5.12									0.192045	17.6	no
54	Infected	28	b	3													no
55	Infected	28	c	3		8.51	M	56.23	47.72	5.60752	2	11			0.329058	20.27	no
56	Infected	28	d	3	3	5.09		58.65	53.56	10.5226	18	11	8	144	0.384319	7.78	no
57	Infected	28	e	3	0	5.06	M	50.13	45.07	8.90711	16	11	0	0	0.36078	9.23	no
58	Infected	28	f	3	0	6.36		57.28	50.92	8.00629	18	12	0	0	0.411224	10.87	no
59	Infected	28	g	3													no
60	Infected	28	h	3												7.08	no
61	Infected	28	i	3	69	8.25	F	61.52	53.27	6.45697	20	11	173	3460	0.331501	18.19	no
62	Infected	28	j	3	37	7.05	M	61.47	54.42	7.71915	21	10	93	1953	0.336842	15.2	no
63	Infected	28	k	3		3.99		37.92	33.93	8.50376	1				0.483245	5.67	no
64	Infected	28	l	3	36	6.39	M	59.91	53.52	8.37559	10	9	90	900	0.33736	11.59	no
65	Infected	28	m	3		4.61		47.04	42.43	9.2039	0	19			0.475649	6.16	no
66	Infected	28	n	3		6.55	M	56.29	49.74	7.59389	4	12			0.349892	13.89	no
67	Infected	28	o	3	49	7.98	M	55.21	47.23	5.91855	18	10	123	2214	0.357751	17.61	no
68	Infected	28	p	3	13	4.5	F	48.82	44.32	9.84889	10	11	33	330	0.356971	8.32	no
69	Infected	28	q	3		5.28		46.01	40.73	7.71402	0	19			0.306715	11.02	no
70	Infected	28	r	3													no
71	Infected	28	s	3	135	8.22	M	64.4	56.18	6.83455	21	9	338	7098	0.310327	19.27	no
72	Infected	28	t	3	22	6.94	F	57.07	50.13	7.22334	16	12	55	880	0.356105	13.76	no
73	Infected	28	u	3	182	7.82	M	64.37	56.55	7.23146	14	10	455	6370	0.329486	17.33	no
74	Infected	28	v	3	1	6.69		55.87	49.18	7.35127	10	12	3	30	0.445916	9.06	no
75	Infected	28	w	3		6.4	F	49.73	43.33	6.77031	7	11			0.33285	13.79	no
76	Infected	28	x	3		8.05		46.24	38.19	4.7441	4	12			0.334108	17.21	no
77	Infected	28	y	3													no
78	Infected	28	z	3	113	5.3	F	48.06	42.76	8.06792	10	10	283	2830	0.345803	10.96	no
79	Control	28	a	3		4.75	M	41.06	36.31	7.64421	11	12			0.408163	6.37	no
80	Control	28	b	3		5.01	F	54.25	49.24	9.82834	15	11			0.294624	9.3	no
81	Control	28	c	3		5.49	F	46.84	41.35	7.53188	1	12			0.466937	7.41	no
82	Control	28	d	3		6.68		26.74	20.06	3.00299	4	10			0.400631	12.68	no
83	Control	28	e	3		7.06	M	28.12	21.06	2.983	4	12			0.303526	15.88	no
84	Control	28	f	3		7		41.09	34.09	4.87	2	10			0.351386	15.51	no
85	Control	28	g	3													no
86	Control	28	h	3		6.15		18.2	12.05	1.95935	0	13			0.384692	10.06	no
87	Control	28	i	3		6.44	F	53.44	47	7.29814	16	11			0.351312	13.72	no
88	Control	28	j	3		6.52		49.26	42.74	6.55521	0				0.482292	9.6	no
89	Control	28	k	3													no
90	Control	28	l	3		4.3		34.53	30.23	7.03023	1	12			0.507216	4.85	no
91	Control	28	m	3												10.91	no
92	Control	28	n	3		7.05	F	55.53	48.48	6.8766	7	10			0.38257	13.54	no
93	Control	28	o	3		4.37	F	42.56	38.19	8.73913	9	11			0.532895	3.04	no
94	Control	28	p	3												3.47	no
95	Control	28	q	3												1.84	no
96	Control	28	r	3		3.72	F	15.4	11.68	3.13978	2	12			0.448718	3.9	no
97	Control	28	s	3		6.94	F	53.81	46.87	6.7536	6	12			0.355495	14.74	no
98	Control	28	t	3		4.68	M	43.21	38.53	8.23291	0	16			0.395105	8.58	no
99	Control	28	u	3												3.04	no
100	Control	28	v	3		4.7	M	37.74	33.04	7.02979	1	15			0.441423	4.78	no
101	Control	28	w	3		7.7	F	55.97	48.27	6.26883	13	9			0.396131	11.89	no
102	Control	28	x	3		5.64	F	52.96	47.32	8.39007	5	16			0.43044	8.41	no
103	Control	28	y	3		7.08		56.47	49.39	6.97599	5	12			0.381599	13.26	no
104	Control	28	z	3		6.91	M	47.35	40.44	5.85239	13	15			0.515873	7.56	no
105	Infected	26	a	3		3.75	M	23.05	19.3	5.14667	6	13			0.371817	5.89	no
106	Infected	26	b	3		3.45		41.06	37.61	10.9014	8	14			0.395652	4.6	no
107	Infected	26	c	3	7	8.84		76.13	67.29	7.61199	27	15	18	486	0.3867	16.24	no
108	Infected	26	d	3	40	8.49		57.9	49.41	5.81979	20	14	100	2000	0.350058	17.34	no
109	Infected	26	e	3		5.06	F	41.18	36.12	7.13834	8	13			0.392318	7.29	no
110	Infected	26	f	3	11	8.44		54.84	46.4	5.49763	20	12	28	560	0.385057	15.66	no
111	Infected	26	g	3		3.78		40.99	37.21	9.84392	6	15			0.389027	4.01	no
112	Infected	26	h	3	21	9.42	M	62.72	53.3	5.65817	11	15	53	583	0.412182	16.91	no
113	Infected	26	i	3	2	5.69	F	58.26	52.57	9.23902	18	11	5	90	0.390579	10.19	no
114	Infected	26	j	3	2	6.63	F	52.91	46.28	6.98039	16	15	5	80	0.364434	12.54	no
115	Infected	26	k	3	22	7.67	M	57.48	49.81	6.49413	22	12	55	1210	0.364939	14.66	no
116	Infected	26	l	3		6.96	M	48.03	41.07	5.90086	11	14			0.368463	12.62	no
117	Infected	26	m	3		5.88		39.77	33.89	5.76361	11	14			0.463235	8.16	no
118	Infected	26	n	3		8.2	M	34.51	26.31	3.20854	6	12			0.367774	16.26	no
119	Infected	26	o	3		6.18	M	30.5	24.32	3.93528	4	11			0.390222	11.25	no
120	Infected	26	p	3		7.54	F	42.97	35.43	4.69894	0	15			0.43412	13.13	no
121	Infected	26	q	3												1.7	no
122	Infected	26	r	3		4.79	F	39.62	34.83	7.2714	6	14			0.458172	7.77	no
123	Infected	26	s	3		3.43		36.36	32.93	9.60058	0	14			0.366987	6.24	no
124	Infected	26	t	3	0	7.43	F	63.88	56.45	7.59758	20	18	0	0	0.404874	12.72	no
125	Infected	26	u	3	10	7.36	M	53.1	45.74	6.21467	14	11	25	350	0.349671	16.73	no
126	Infected	26	v	3	1	5.58	F	52.15	46.57	8.34588		13	3		0.474394	7.42	no
127	Infected	26	w	3													no
128	Infected	26	x	3												1.63	no
129	Infected	26	y	3	114	9.35	F	62.85	53.5	5.72193	14	13	285	3990	0.365472	19.81	no
130	Infected	26	z	3	0	5.82	M	56.81	50.99	8.76117	20	16	0	0	0.340659	11.83	no
131	Control	26	a	3		6.71	M	49.82	43.11	6.42474	3	13			0.349422	14.71	no
132	Control	26	b	3		2.94		28.87	25.93	8.81973	3	12			0.333333	2.58	no
133	Control	26	c	3													no
134	Control	26	d	3		6.08		41.23	35.15	5.78125	1	13			0.371585	12.81	no
135	Control	26	e	3		8.2	M	52.54	44.34	5.40732	17	12			0.378563	16.14	no
136	Control	26	f	3		7.15	M	45.39	38.24	5.34825	17	13			0.385211	14.2	no
137	Control	26	g	3		6.56	F	57.38	50.82	7.74695	17	13			0.384972	10.78	no
138	Control	26	h	3		6.84	F	58.52	51.68	7.55556	7	12			0.42081	10.86	no
139	Control	26	i	3		3.69		44.76	41.07	11.1301	0	15			0.379902	4.08	no
140	Control	26	j	3		6.75	M	48.7	41.95	6.21481	2	11			0.330827	15.96	no
141	Control	26	k	3		8.26	F	55.86	47.6	5.76271	16	14			0.380983	15.67	no
142	Control	26	l	3		6.27	F	48.56	42.29	6.74482	13	14			0.423113	10.73	no
143	Control	26	m	3		5.56	M	35.08	29.52	5.30935	7	15			0.413524	7.69	no
144	Control	26	n	3		8.34	F	64.18	55.84	6.69544	19	12			0.378429	16.04	no
145	Control	26	o	3		6.33	M	40.09	33.76	5.33333	11	12			0.368657	13.4	no
146	Control	26	p	3		8.83	M	52.89	44.06	4.98981	12	11			0.352744	17.86	no
147	Control	26	q	3		7	M	47.55	40.55	5.79286	6	14			0.347686	15.56	no
148	Control	26	r	3		3.71	F	42.2	38.49	10.3747	5	15			0.529817	4.36	no
149	Control	26	s	3		6.27	F	45.45	39.18	6.2488	8	13			0.402956	10.15	no
150	Control	26	t	3		10.68		59.89	49.21	4.60768	11	11			0.377632	21.37	no
151	Control	26	u	3		6.75		55.64	48.89	7.24296	20	14			0.345308	13.64	no
152	Control	26	v	3												13.15	no
153	Control	26	w	3		5.54	M	49.23	43.69	7.88628	12	15			0.465496	7.97	no
154	Control	26	x	3		7.4	M	61.49	54.09	7.30946	9	15			0.335007	13.94	no
155	Control	26	y	3		6.37		44.06	37.69	5.9168	5	14			0.34584	12.26	no
156	Control	26	z	3													no
157	Infected	24	a	3		6.46		17.08	10.62	1.64396	0	21			0.439728	11.78	no
158	Infected	24	b	3		13.41		37.9	24.49	1.82625	0				0.586483	17.46	no
159	Infected	24	c	3												1.82	no
160	Infected	24	d	3	9	6.51	M	50.15	43.64	6.70353	14	15	23	322	0.354167	12.48	no
161	Infected	24	e	3		5.99	M	20.06	14.07	2.34891	0	18			0.39759	10.79	no
162	Infected	24	f	3		7.43	M	40.27	32.84	4.41992	6	13			0.394208	12.43	no
163	Infected	24	g	3	4	5.56		36.82	31.26	5.6223	12	15	10	120	0.369454	11.72	no
164	Infected	24	h	3	30	7.8	F	57.01	49.21	6.30897	14	15	75	1050	0.378866	15.52	no
165	Infected	24	i	3		5.79		30.37	24.58	4.24525	5	16			0.305691	12.3	no
166	Infected	24	j	3	60	7.95	M	54.11	46.16	5.80629	11	15	150	1650	0.347302	17.42	no
167	Infected	24	k	3													no
168	Infected	24	l	3		7.08	F	53.56	46.48	6.56497	3	16			0.417329	12.58	no
169	Infected	24	m	3		6.04									0.342805	10.91	no
170	Infected	24	n	3													no
171	Infected	24	o	3		10.05	F	49.86	39.81	3.96119	1	16			0.349493	22.69	no
172	Infected	24	p	3		5.63	F	35.63	30	5.3286	7	17			0.375962	10.4	no
173	Infected	24	q	3	60	6.55		35.33	28.78	4.39389	10	15	150	1500	0.414773	12.32	no
174	Infected	24	r	3		7.47	M	25.3	17.83	2.38688	0	17			0.367334	15.49	no
175	Infected	24	s	3		5.94	F	35.1	29.16	4.90909	3	15			0.31694	12.81	no
176	Infected	24	t	3													no
177	Infected	24	u	3		6.37	M	14.08	7.71	1.21036	0	18			0.343884	11.69	no
178	Infected	24	v	3		7.47		51.84	44.37	5.93976	1	14			0.32796	17.99	no
179	Infected	24	w	3	1	7.03		40.19	33.16	4.71693	12	16	3	36	0.368215	15.29	no
180	Infected	24	x	3	0	8.01	F	50.04	42.03	5.24719	11	14	0	0	0.340206	18.43	no
181	Infected	24	y	3	4	8.27	M	56.69	48.42	5.8549	14	16	10	140	0.348444	14.78	no
182	Infected	24	z	3	21	8.03	F	52.8	44.77	5.57534	14	14	53	742	0.318933	18.75	no
183	Control	24	a	3		5.54	M	26.51	20.97	3.7852	11	14			0.364837	9.84	no
184	Control	24	b	3		6.57	M	54.87	48.3	7.3516	15	15			0.375338	11.11	no
185	Control	24	c	3		7.09	M	39.08	31.99	4.51199	6	13			0.319881	16.85	no
186	Control	24	d	3		7.12	M	19.43	12.31	1.72893	0	16			0.332155	14.15	no
187	Control	24	e	3		7.85	F	53.13	45.28	5.76815	19	16			0.377432	15.42	no
188	Control	24	f	3		5.86	M	34.28	28.42	4.84983		19			0.412281	10.26	no
189	Control	24	g	3		8.47	F	56.35	47.88	5.65289	12	17			0.364613	17.69	no
190	Control	24	h	3		7.47	M	40.66	33.19	4.44311	15	15			0.353797	15.8	no
191	Control	24	i	3		5.13	M	41.77	36.64	7.1423	11	15			0.405777	7.27	no
192	Control	24	j	3		5.15	M	36.76	31.61	6.13786	10	15			0.346653	10.01	no
193	Control	24	k	3		6.55	M	47.15	40.6	6.19847	7	13			0.352688	13.95	no
194	Control	24	l	3		6.76		54.73	47.97	7.09615	13	13			0.375191	13.06	no
195	Control	24	m	3		6.26	F	40.72	34.46	5.50479	15	14			0.407839	9.44	no
196	Control	24	n	3													no
197	Control	24	o	3		5.57	M	46.13	40.56	7.28187	4	16			0.353769	9.95	no
198	Control	24	p	3													no
199	Control	24	q	3		7.61		44.93	37.32	4.90407	0	16			0.399554	13.44	no
200	Control	24	r	3		7.78	F	57.03	49.25	6.33033	16	15			0.387189	14.05	no
201	Control	24	s	3		6.48	M	43.62	37.14	5.73148	5	18			0.34715	13.51	no
202	Control	24	t	3		6.14		56.77	50.63	8.24593	15	13			0.388942	10.49	no
203	Control	24	u	3		5.67	M	41.91	36.24	6.39153	11	17			0.354146	10.25	no
204	Control	24	v	3		6.66	M	45.2	38.54	5.78679	10	17			0.361842	12.16	no
205	Control	24	w	3		9.03		69.12	60.09	6.65449	26	13			0.358839	18.95	no
206	Control	24	x	3		11.29		38.05	26.76	2.37024	11	17			0.641791	14.74	no
207	Control	24	y	3		6.83	M	55.07	48.24	7.06296	14	13			0.343217	13.49	no
208	Control	24	z	3		8.05		42.42	34.37	4.26957	3	14			0.318919	16.65	no
209	Control	30	a	3													yes
210	Control	30	b	3													yes
211	Control	30	c	3		6.75	F	36.73	29.98	4.44148	7	8			0.260958	19.62	yes
212	Control	30	d	3		7.21		38.75	31.54	4.37448	3	9			0.256463	19.34	yes
213	Control	30	e	3		5.52	M	62.15	56.63	10.2591	12	10			0.267498	14.43	yes
214	Control	30	f	3												2.11	yes
215	Control	30	g	3		5.31		43.99	38.68	7.28437	10	9			0.257143	14.35	yes
216	Control	30	h	3													yes
217	Control	30	i	3		2.97	F	43.19	40.22	13.5421	0	11			0.305263	5.7	yes
218	Control	30	j	3		5.03	F	53.61	48.58	9.65805	7	9			0.31068	11.33	yes
219	Control	30	k	3		2.74		37.22	34.48	12.5839	1	11			0.221849	5.95	yes
220	Control	30	l	3													yes
221	Control	30	m	3		5	M	56.83	51.83	10.366	0	9			0.262136	12.36	yes
222	Control	30	n	3		2.72	M	38.44	35.72	13.1324	3	9			0.283828	6.06	yes
223	Control	30	o	3		2.78	F	39.73	36.95	13.2914	1	9			0.126712	5.84	yes
224	Control	30	p	3		5.21	F	48.09	42.88	8.23033	11	8			0.237022	14.64	yes
225	Control	30	q	3		6.7	F	43.26	36.56	5.45672	4	10			0.273956	16.28	yes
226	Control	30	r	3		5.94		51.7	45.76	7.7037	10	10			0.299937	15.77	yes
227	Control	30	s	3		3.83	M	49.44	45.61	11.9086	8	11			0.185451	9.76	yes
228	Control	30	t	3													yes
229	Control	30	u	3		3.9		23.13	19.23	4.93077	1	9			0.22012	10.04	yes
230	Control	30	v	3		2.48	F	18.83	16.35	6.59274	0	9			0.172458	7.77	yes
231	Control	30	w	3													yes
232	Control	30	x	3		4.04		6.26	2.22	0.549505	0				0.229437	11.55	yes
233	Control	30	y	3		2.03		20.77	18.74	9.23153	1	9			0.00446429	2.24	yes
234	Control	30	z	3													yes
235	Control	30	1	3													yes
236	Control	30	2	3													yes
237	Control	30	3	3		4.08	M	44.23	40.15	9.84069	7	11			0.291845	9.32	yes
238	Control	30	4	3		4.85	M	60.97	56.12	11.5711	5	9			0.27575	12.33	yes
239	Infected	28	a	3		6.17	F	65.06	58.89	9.54457	0	11			0.32324	13.21	yes
240	Infected	28	b	3		7.12	M	53.81	46.69	6.55758	6	10			0.242729	17.88	yes
241	Infected	28	c	3													yes
242	Infected	28	d	3		6.41	M	37.87	31.46	4.90796	1	11			0.35152	12.83	yes
243	Infected	28	e	3		6.38	M	56.02	49.64	7.78056	0	11			0.347788	11.3	yes
244	Infected	28	f	3													yes
245	Infected	28	g	3		7.02	M	56.16	49.14	7	0	9			0.319161	17.64	yes
246	Infected	28	h	3		4.2	M	31.32	27.12	6.45714	3	10			0.320099	8.06	yes
247	Infected	28	i	3		7.26	F	42.04	34.78	4.79063	10	10			0.314503	18.41	yes
248	Infected	28	j	3		7.33		56.72	49.39	6.73806	2				0.333524	17.51	yes
249	Infected	28	k	3		7.74	F	20.22	12.48	1.6124	0	11			0.289188	19.33	yes
250	Infected	28	l	3	382	4.82	F	52.61	47.79	9.91494	6	10	955	5730	0.264588	9.94	yes
251	Infected	28	m	3	298	8.03		67.83	59.8	7.44707	4	10	745	2980	0.370934	14.45	yes
252	Infected	28	n	3		3.77	M	22.55	18.78	4.98143	4				0.26372	6.56	yes
253	Infected	28	o	3		6.43	F	54.98	48.55	7.55054	10	10			0.277515	16.9	yes
254	Infected	28	p	3	75	6.71		56.17	49.46	7.37109	2	12	188	376	0.305075	17.93	yes
255	Infected	28	q	3		6.63	M	44.63	38	5.73152	0	10			0.325444	13.52	yes
256	Infected	28	r	3	125	8.18	M	64.3	56.12	6.86064	6	10	313	1878	0.321515	20.59	yes
257	Infected	28	s	3													yes
258	Infected	28	t	3													yes
259	Infected	28	u	3		7.9	F	57.26	49.36	6.2481	8	10			0.269448	17.74	yes
260	Infected	28	v	3		8.34	F	47.77	39.43	4.72782	6	9			0.320764	19.36	yes
261	Infected	28	w	3		6.44	F	66.15	59.71	9.27174	3	10			0.349965	14.23	yes
262	Infected	28	x	3		8.57	M	56.89	48.32	5.63827	1	11			0.32093	19.35	yes
263	Infected	28	y	3	0	4.18	F	52.47	48.29	11.5526	6	9	0	0	0.29689	10.61	yes
264	Infected	28	z	3													yes
265	Infected	28	1	3		7.29	M	44.2	36.91	5.0631	7	10			0.325668	16.09	yes
266	Infected	28	2	3		4.4		37.59	33.19	7.54318	6	10			0.348552	8.98	yes
267	Infected	28	3	3	686	5.95	F	61.84	55.89	9.39328	3	11	1715	5145	0.389585	10.37	yes
268	Infected	28	4	3	77	6.55		67.8	61.25	9.35115	7	11	193	1351	0.295986	16.69	yes
269	Control	28	a	3		4.19	F	43.67	39.48	9.42243	0	11			0.297323	10.46	yes
270	Control	28	b	3													yes
271	Control	28	c	3		4.9	F	53.69	48.79	9.95714	5	11			0.289435	13.44	yes
272	Control	28	d	3		6.94	M	58.12	51.18	7.37464	9	11			0.354275	15.44	yes
273	Control	28	e	3		3.8	M	48.39	44.59	11.7342	3	11					yes
274	Control	28	f	3		3.83	M	28.36	24.53	6.4047	2				0.408432	7.59	yes
275	Control	28	g	3		5.48	M	52.98	47.5	8.66788	7	11			0.443989	7.32	yes
276	Control	28	h	3		3.45	M	42.95	39.5	11.4493	2	11			0.289134	5.43	yes
277	Control	28	i	3		5.17	F	46.85	41.68	8.0619	3	12			0.30491	11.61	yes
278	Control	28	j	3		3.08	F	44.6	41.52	13.4805	4	12			0.257855	9.23	yes
279	Control	28	k	3		5.8	F	39.16	33.36	5.75172	5	9			0.300997	15.05	yes
280	Control	28	l	3													yes
281	Control	28	m	3		6.98	M	56.95	49.97	7.15903	13	9			0.260369	17.36	yes
282	Control	28	n	3													yes
283	Control	28	o	3													yes
284	Control	28	p	3		6.64	F	50.51	43.87	6.60693	1	11			0.341569	16.19	yes
285	Control	28	q	3		4.73	M	40.64	35.91	7.59197	2	10			0.3436	10.39	yes
286	Control	28	r	3		3.9	M	47.77	43.87	11.2487	2	12			0.351145	6.55	yes
287	Control	28	s	3													yes
288	Control	28	t	3		5.84	M	30.7	24.86	4.25685	5	9			0.321107	14.45	yes
289	Control	28	u	3		3.61	M	38.78	35.17	9.74238	0	11			0.306389	7.67	yes
290	Control	28	v	3		5.1		49.25	44.15	8.65686	3	9			0.312033	12.05	yes
291	Control	28	w	3													yes
292	Control	28	x	3		2.89	F	18.23	15.34	5.30796	4	11			0.266504	4.09	yes
293	Control	28	y	3		7.09	F	66.45	59.36	8.37236	11	11					yes
294	Control	28	z	3		4.83	M	30.12	25.29	5.23602	3	10			0.390832	8.29	yes
295	Control	28	1	3		5.73	M	48.91	43.18	7.53578	0	11			0.302817	12.78	yes
296	Control	28	2	3		5.73	M	53.26	47.53	8.29494	3	11			0.303517	13.08	yes
297	Control	28	3	3		5.64	M	49.01	43.37	7.68972	5	11			0.273772	15.67	yes
298	Control	28	4	3		3.05	M	26.66	23.61	7.74098	3	10			0.32287	6.69	yes
299	Infected	26	a	3	155	6.46	F	54.93	48.47	7.5031	12	12	388	4656	0.27685	12.57	yes
300	Infected	26	b	3	1310	2.97	F	34.26	31.29	10.5354	1	13	3275	3275	-0.0164474	3.04	yes
301	Infected	26	c	3		4.56	M	35.63	31.07	6.8136	6	13			0.314183	5.57	yes
302	Infected	26	d	3		6.27	M	42.77	36.5	5.82137	6	12			0.31341	13.05	yes
303	Infected	26	e	3													yes
304	Infected	26	f	3													yes
305	Infected	26	g	3		6.95	M	62.44	55.49	7.98417	0	13			0.264673	17.72	yes
306	Infected	26	h	3	356	5.73		53.49	47.76	8.33508	10	13	890	8900	0.276355	13.28	yes
307	Infected	26	i	3		6.33	M	62.12	55.79	8.81359	1	14			0.338195	10.97	yes
308	Infected	26	j	3		3.53	F	18.26	14.73	4.1728	3	12			0.252193	4.56	yes
309	Infected	26	k	3													yes
310	Infected	26	l	3													yes
311	Infected	26	m	3		6.89	F	38.83	31.94	4.6357	0	12			0.300424	16.51	yes
312	Infected	26	n	3		9.43		70.17	60.74	6.44115	0	13			0.280717	22.3	yes
313	Infected	26	o	3													yes
314	Infected	26	p	3		4.67	M	44.36	39.69	8.49893	4	13			0.478495	5.58	yes
315	Infected	26	q	3		5.25	F	65.06	59.81	11.3924	1	11			0.341969	5.79	yes
316	Infected	26	r	3	448	6.53		58.63	52.1	7.97856	11	11	1120	12320	0.297521	15.73	yes
317	Infected	26	s	3													yes
318	Infected	26	t	3		8.63	M	67.45	58.82	6.81576	1	12			0.319668	19.27	yes
319	Infected	26	u	3		4.16	M	54.98	50.82	12.2163	0	14			0.313333	4.5	yes
320	Infected	26	v	3		6.4	M	73.79	67.39	10.5297	13	11			0.411306	10.26	yes
321	Infected	26	w	3	222	4.48	F	48.29	43.81	9.77902	5	14	555	2775	0.402198	4.55	yes
322	Infected	26	x	3	388	5.21	F	57.65	52.44	10.0653	5	13	970	4850	0.418045	6.65	yes
323	Infected	26	y	3		3.26		33.3	30.04	9.21472	1	12			0.229299	3.14	yes
324	Infected	26	z	3		4.83	M	34.66	29.83	6.17598	6	12			0.253886	9.65	yes
325	Infected	26	1	3	440	4.65		36.94	32.29	6.94409	3	17	1100	3300	0.355861	9.47	yes
326	Infected	26	2	3		3.76		24.78	21.02	5.59043	1	12			0.355476	5.57	yes
327	Infected	26	3	3		5.21		12.77	7.56	1.45106	0				0.280105	11.46	yes
328	Infected	26	4	3		3.97	F	46.21	42.24	10.6398	10	13			0.294857	8.75	yes
329	Control	26	a	3													yes
330	Control	26	b	3		4.28	F	50.02	45.74	10.6869	3	13			0.224384	7.71	yes
331	Control	26	c	3													yes
332	Control	26	d	3		3.45	M	26.7	23.25	6.73913	4	11			0.369885	6.11	yes
333	Control	26	e	3		3.95	M	28.75	24.8	6.27848	3	12			0.296117	4.12	yes
334	Control	26	f	3		5.69	M	49.75	44.06	7.74341	7	11			0.300091	10.93	yes
335	Control	26	g	3		4.6	M	41.77	37.17	8.08043	0	12			0.258555	10.52	yes
336	Control	26	h	3		7.69	M	69.16	61.47	7.9935	0	11			0.274792	18.05	yes
337	Control	26	i	3		3.5	M	29.22	25.72	7.34857	3	14			0.280079	5.07	yes
338	Control	26	j	3		5.42	M	32.48	27.06	4.99262	8	14			0.278253	11.68	yes
339	Control	26	k	3		6.53	M	46.44	39.91	6.11179	5	12			0.246677	18.81	yes
340	Control	26	l	3		6.52		12.67	6.15	0.943252	0				0.284828	14.5	yes
341	Control	26	m	3		7.35		70.59	63.24	8.60408	13	12			0.469388	10.29	yes
342	Control	26	n	3													yes
343	Control	26	o	3		4.93		18.3	13.37	2.71197	1				0.367368	9.5	yes
344	Control	26	p	3		4.17		31.58	27.41	6.57314	4	14			0.370805	5.96	yes
345	Control	26	q	3		4.57		11.11	6.54	1.43107	0				0.265375	11.87	yes
346	Control	26	r	3													yes
347	Control	26	s	3		3.47	M	37.77	34.3	9.88473	3	12			0.272727	5.5	yes
348	Control	26	t	3		2.48	F	17.74	15.26	6.15323	0	14			0.245174	5.18	yes
349	Control	26	u	3		7.2	F	61.76	54.56	7.57778	15	12			0.392483	11.44	yes
350	Control	26	v	3		5.05	M	39.06	34.01	6.73465	5	11			0.221877	12.89	yes
351	Control	26	w	3		8.95	M	60.25	51.3	5.73184	0	13			0.399163	14.33	yes
352	Control	26	x	3		5.07	F	70.93	65.86	12.9901	11	12			0.278702	12.63	yes
353	Control	26	y	3													yes
354	Control	26	z	3													yes
355	Control	26	1	3		4.47	F	49.35	44.88	10.0403	0	18			0.329801	7.55	yes
356	Control	26	2	3													yes
357	Control	26	3	3		4.83		11.85	7.02	1.45342	2				0.378866	7.76	yes
358	Control	26	4	3		5.59	F	58.24	52.65	9.4186	0	12			0.238031	14.83	yes
359	Control	24	a	3		6.09		52.26	46.17	7.58128	13	17			0.318444	13.88	yes
360	Control	24	b	3		2.9	F	38.39	35.49	12.2379	0	16			0.314629	4.99	yes
361	Control	24	c	3		6.31		69.75	63.44	10.0539	15	17			0.317104	16.02	yes
362	Control	24	d	3													yes
363	Control	24	e	3		6.95		39.48	32.53	4.68058	1	16			0.301876	17.06	yes
364	Control	24	f	3		2.97	F	35.75	32.78	11.037	5	16			0.114173	5.08	yes
365	Control	24	g	3		4.69	M	44.73	40.04	8.53731	3	17			0.37472	8.94	yes
366	Control	24	h	3		5.61	F	35.25	29.64	5.28342	3	15			0.274403	14.65	yes
367	Control	24	i	3		5.19	M	29.65	24.46	4.71291	0	15			0.263374	14.58	yes
368	Control	24	j	3		5.21		59.27	54.06	10.3762	0	15			0.241144	14.68	yes
369	Control	24	k	3		3.5	F	38	34.5	9.85714	0	19			0.279755	8.15	yes
370	Control	24	l	3		6.79	M	52.5	45.71	6.73196	12	16			0.320178	15.71	yes
371	Control	24	m	3		6.29	F	57.23	50.94	8.09857	10	18			0.298674	14.33	yes
372	Control	24	n	3		6.53	M	44.14	37.61	5.75957	5	16			0.309173	15.59	yes
373	Control	24	o	3		7.57	M	65.05	57.48	7.59313	13	13			0.236554	21.94	yes
374	Control	24	p	3		4.32	F	50.6	46.28	10.713	5	16			0.266497	7.88	yes
375	Control	24	q	3		4.2	F	59.81	55.61	13.2405	12	16			0.314109	9.71	yes
376	Control	24	r	3		4.28	F	41.55	37.27	8.70794	4	16			0.304267	10.78	yes
377	Control	24	s	3		2.74	F	33.24	30.5	11.1314	4	15			0.232947	7.77	yes
378	Control	24	t	3		5.94	M	63.37	57.43	9.66835	11	16			0.24908	16.3	yes
379	Control	24	u	3		2.67		37.27	34.6	12.9588	1	17			0.218456	5.31	yes
380	Control	24	v	3		7	F	63.03	56.03	8.00429	2	15			0.289934	16.59	yes
381	Control	24	w	3													yes
382	Control	24	x	3													yes
383	Control	24	y	3		4.16	M	37.13	32.97	7.92548	2	16			0.215444	12.95	yes
384	Control	24	z	3		5.48	F	60.49	55.01	10.0383	4	17			0.248457	12.96	yes
385	Control	24	1	3		6.87	F	68.91	62.04	9.03057	10	17			0.280779	15.92	yes
386	Control	24	2	3		6.06	F	61.74	55.68	9.18812	11	16			0.283212	13.7	yes
387	Control	24	3	3		6.01	F	61.9	55.89	9.2995	9	15			0.234981	20.64	yes
388	Control	24	4	3		5.55		46.16	40.61	7.31712	11	15			0.280873	13.28	yes
1	Infected	30	a	4													no
2	Infected	30	b	4		19.58		34.69	15.11	0.771706	0				0.320703	47.77	no
3	Infected	30	c	4	282	19.16		128.44	109.28	5.70355	39	9	705	27495	0.361952	34.01	no
4	Infected	30	d	4	367	18.32		182.94	164.62	8.98581	19	10	918	17442	0.27944	47.13	no
5	Infected	30	e	4	142	17.01	M	143.35	126.34	7.4274	35	10	355	12425	0.373363	26.73	no
6	Infected	30	f	4	380	22.88	M	124.8	101.92	4.45455	48	9	950	45600	0.449909	32.94	no
7	Infected	30	g	4	292	20.58	F	98.09	77.51	3.76628	17	9	730	12410	0.345407	38.1	no
8	Infected	30	h	4													no
9	Infected	30	i	4													no
10	Infected	30	j	4	467	15.58	M	128.58	113	7.25289	30	12	1168	35040	0.358564	28.14	no
11	Infected	30	k	4	139	16.04	F	139.7	123.66	7.70948	41	12	348	14268	0.370046	26.24	no
12	Infected	30	l	4	144	18.98	M	166.22	147.24	7.75764	46	9	360	16560	0.279056	49.56	no
13	Infected	30	m	4	129	19.07		130.76	111.69	5.85684	36	11	323	11628	0.283221	52.15	no
14	Infected	30	n	4		20.66		57.92	37.26	1.80348	0	11			0.302039	39.73	no
15	Infected	30	o	4													no
16	Infected	30	p	4	228	20.45	M	162.45	142	6.94377	40	9	570	22800	0.275671	55.9	no
17	Infected	30	q	4												47.26	no
18	Infected	30	r	4	250	16.86		130.38	113.52	6.7331	19	11	625	11875	0.288369	41.44	no
19	Infected	30	s	4	28	16.2	M	149.78	133.58	8.24568	50	12	70	3500	0.326338	28.59	no
20	Infected	30	t	4		22.25		27.15	4.9	0.220225	0				0.309172	44.7	no
21	Infected	30	u	4													no
22	Infected	30	v	4	248	18.62	M	136.78	118.16	6.34586	38	11	620	23560	0.282691	44.89	no
23	Infected	30	w	4	401	17.93	M	160.29	142.36	7.93977	40	11	1003	40120	0.262725	38.9	no
24	Infected	30	x	4	18	20.36	M	113.89	93.53	4.59381	31	10	45	1395	0.322793	45.54	no
25	Infected	30	y	4	229	20.72		127.7	106.98	5.16313	39	10	573	22347	0.355131	39.76	no
26	Infected	30	z	4		19.12		24.09	4.97	0.259937	0				0.24845	53.21	no
27	Control	30	a	4		15.17	M	123.57	108.4	7.14568	33	10			0.310171	35.69	no
28	Control	30	b	4													no
29	Control	30	c	4													no
30	Control	30	d	4													no
31	Control	30	e	4		16.13	M	140.53	124.4	7.71234	35	10			0.278487	39.93	no
32	Control	30	f	4													no
33	Control	30	g	4													no
34	Control	30	h	4		13.07		47.48	34.41	2.63275	0	13			0.335484	26.35	no
35	Control	30	i	4		12.1	M	108.95	96.85	8.00413	32	10			0.316486	21.17	no
36	Control	30	j	4		15.17	M	126.2	111.03	7.31905	34	11			0.328258	32.84	no
37	Control	30	k	4		12.69	M	130.12	117.43	9.25374	42	11			0.312762	23.82	no
38	Control	30	l	4		16.31	M	109.17	92.86	5.69344	25	9			0.302721	38.22	no
39	Control	30	m	4		14.67	M	80.6	65.93	4.49421	18	12			0.346616	29.11	no
40	Control	30	n	4		16.1	M	53.28	37.18	2.30932	0	10			0.285421	38.96	no
41	Control	30	o	4		21.3		148.19	126.89	5.95728	26	9			0.287046	53.65	no
42	Control	30	p	4		8.94		91.87	82.93	9.27629	13	10			0.31984	20.01	no
43	Control	30	q	4													no
44	Control	30	r	4													no
45	Control	30	s	4		17.89		45.9	28.01	1.56568	0	14			0.302182	37.13	no
46	Control	30	t	4												8.37	no
47	Control	30	u	4		13.85	F	147.25	133.4	9.63177	32	11			0.354305	27.18	no
48	Control	30	v	4		23.35		102.16	78.81	3.37516	30	10			0.325572	49.82	no
49	Control	30	w	4		15.59		144.29	128.7	8.25529	34	10			0.317692	31.54	no
50	Control	30	x	4		15.02		71.02	56	3.72836	11	9			0.303349	31.35	no
51	Control	30	y	4		19.74	F	95.74	76	3.85005	12	9			0.290369	48.49	no
52	Control	30	z	4		22.64	M	178.62	155.98	6.88958	50	10			0.29028	53.19	no
53	Infected	28	a	4													no
54	Infected	28	b	4													no
55	Infected	28	c	4	211	23.34	M	146.53	123.19	5.27806	44	12	528	23232	0.310771	47.72	no
56	Infected	28	d	4	355	22.56		174.32	151.76	6.72695	36	11	888	31968	0.326176	53.56	no
57	Infected	28	e	4	73	20.27	M	164.16	143.89	7.09867	42	14	183	7686	0.337475	45.07	no
58	Infected	28	f	4		24.87		55.59	30.72	1.23522	0	13			0.363511	50.92	no
59	Infected	28	g	4													no
60	Infected	28	h	4													no
61	Infected	28	i	4	423	25.71	F	144.18	118.47	4.60793	40	12	1058	42320	0.327764	53.27	no
62	Infected	28	j	4	512	23.28	M	158.08	134.8	5.79038	40	12	1280	51200	0.298236	54.42	no
63	Infected	28	k	4												33.93	no
64	Infected	28	l	4	123	22.5	M	91.53	69.03	3.068	22	13	308	6776	0.301009	53.52	no
65	Infected	28	m	4		19.46		49.73	30.27	1.5555	0				0.349988	42.43	no
66	Infected	28	n	4	712	19.83	M	103.38	83.55	4.21331	16	11	1780	28480	0.266988	49.74	no
67	Infected	28	o	4	438	21.99	M	108.39	86.4	3.92906	32	11	1095	35040	0.296633	47.23	no
68	Infected	28	p	4	382	20.08	F	159.73	139.65	6.95468	38	10	955	36290	0.351534	44.32	no
69	Infected	28	q	4	116	21.18		134.89	113.71	5.36874	37	15	290	10730	0.390376	40.73	no
70	Infected	28	r	4													no
71	Infected	28	s	4	736	23.93	M	197.18	173.25	7.23987	54	11	1840	99360	0.279637	56.18	no
72	Infected	28	t	4	511	22.71	F	77.19	54.48	2.39894	19	10	1278	24282	0.314582	50.13	no
73	Infected	28	u	4	979	22.71	M	184.02	161.31	7.10304	50	10	2448	122400	0.263307	56.55	no
74	Infected	28	v	4		22.94		81.7	58.76	2.56146	0	12			0.330419	49.18	no
75	Infected	28	w	4		21.11	F	65.39	44.28	2.09758	15	10			0.339488	43.33	no
76	Infected	28	x	4	20	21.91		180.7	158.79	7.24738	58	13	50	2900	0.362922	38.19	no
77	Infected	28	y	4													no
78	Infected	28	z	4	218	18.43	F	153.49	135.06	7.32827	49	12	545	26705	0.307063	42.76	no
79	Control	28	a	4		17.92	M	111.81	93.89	5.2394	19	13			0.36271	36.31	no
80	Control	28	b	4		19.3	F	133.04	113.74	5.89326	36	14			0.290211	49.24	no
81	Control	28	c	4		19.36	F	117.64	98.28	5.07645	35	14			0.335429	41.35	no
82	Control	28	d	4		13.4		92.92	79.52	5.93433	23	13			0.334995	20.06	no
83	Control	28	e	4		15.85	M	111.16	95.31	6.01325	35	14			0.417379	21.06	no
84	Control	28	f	4		17.48		51.66	34.18	1.95538	0	14			0.307422	34.09	no
85	Control	28	g	4													no
86	Control	28	h	4		10.52		51.78	41.26	3.92205	6				0.362656	12.05	no
87	Control	28	i	4		21.07	F	177.13	156.06	7.40674	44	12			0.311277	47	no
88	Control	28	j	4												42.74	no
89	Control	28	k	4													no
90	Control	28	l	4		14.63		134.6	119.97	8.20027	31	12			0.341714	30.23	no
91	Control	28	m	4													no
92	Control	28	n	4		22.31	F	193.78	171.47	7.68579	45	14			0.314769	48.48	no
93	Control	28	o	4		18.4	F	42.18	23.78	1.29239	0	14			0.367374	38.19	no
94	Control	28	p	4													no
95	Control	28	q	4													no
96	Control	28	r	4		8.93	F	76.27	67.34	7.54087	10	14			0.446062	11.68	no
97	Control	28	s	4		22.07	F	166.69	144.62	6.55279	12	14			0.322808	46.87	no
98	Control	28	t	4		17.55	M	150.98	133.43	7.60285	34	13			0.334025	38.53	no
99	Control	28	u	4													no
100	Control	28	v	4		14.16	M	150.01	135.85	9.59393	36	11			0.28632	33.04	no
101	Control	28	w	4		24.84	F	215.3	190.46	7.66747	50	12			0.355086	48.27	no
102	Control	28	x	4		21.06	F	139.93	118.87	5.64435	35	11			0.325866	47.32	no
103	Control	28	y	4		22.11		114.76	92.65	4.19041	31	14			0.304313	49.39	no
104	Control	28	z	4		19.73	M	121.22	101.49	5.14394	20	11			0.317013	40.44	no
105	Infected	26	a	4		10.59	M	107.83	97.24	9.18225	7	15			0.354404	19.3	no
106	Infected	26	b	4		14.83		35.92	21.09	1.42212	0				0.302579	37.61	no
107	Infected	26	c	4		27.95		192.76	164.81	5.8966	11	14			0.283995	67.29	no
108	Infected	26	d	4		23.47		42.43	18.96	0.80784	0				0.303177	49.41	no
109	Infected	26	e	4	245	18.33	F	162.54	144.21	7.86743	38	15	613	23294	0.367386	36.12	no
110	Infected	26	f	4	385	22.25		110.29	88.04	3.95685	28	13	963	26964	0.297629	46.4	no
111	Infected	26	g	4		16.22		145.05	128.83	7.94266	4	16			0.334319	37.21	no
112	Infected	26	h	4		25.04	M	111.46	86.42	3.45128	0	17			0.293058	53.3	no
113	Infected	26	i	4		23.99	F	119.69	95.7	3.98916	0	13			0.348107	52.57	no
114	Infected	26	j	4	429	19.71	F	91.47	71.76	3.64079	18	13	1073	19314	0.282627	46.28	no
115	Infected	26	k	4	137	22.11	M	90.97	68.86	3.11443	22	16	343	7546	0.289902	49.81	no
116	Infected	26	l	4	159	18.92	M	65.37	46.45	2.45507	20	16	398	7960	0.29121	41.07	no
117	Infected	26	m	4	203	15.67		86.85	71.18	4.54244	26	16	508	13208	0.288876	33.89	no
118	Infected	26	n	4	41	19.22	M	152.01	132.79	6.90895	41	17	103	4223	0.418852	26.31	no
119	Infected	26	o	4	89	15.86	M	133.64	117.78	7.42623	20	13	223	4460	0.398026	24.32	no
120	Infected	26	p	4	72	17.84	F	174.29	156.45	8.76962	22	16	180	3960	0.290714	35.43	no
121	Infected	26	q	4													no
122	Infected	26	r	4		17.46	F	63.84	46.38	2.65636	13	14			0.363767	34.83	no
123	Infected	26	s	4		14.45		62.21	47.76	3.30519	2	16			0.334649	32.93	no
124	Infected	26	t	4	352	24.21	F	157.79	133.58	5.51755	44	16	880	38720	0.297254	56.45	no
125	Infected	26	u	4		21.9	M	76.01	54.11	2.47078	12	13			0.317884	45.74	no
126	Infected	26	v	4	177	21.33	F	120.46	99.13	4.64744	29	14	443	12847	0.338201	46.57	no
127	Infected	26	w	4													no
128	Infected	26	x	4													no
129	Infected	26	y	4		25.7	F	74.59	48.89	1.90233	0	15			0.305607	53.5	no
130	Infected	26	z	4	444	19.7	M	112.25	92.55	4.69797	28	15	1110	31080	0.27221	50.99	no
131	Control	26	a	4		18.58	M	156.12	137.54	7.40258	36	15			0.275342	43.11	no
132	Control	26	b	4		13.18		90.1	76.92	5.83612	0	16			0.394909	25.93	no
133	Control	26	c	4													no
134	Control	26	d	4		18.25		133.26	115.01	6.30192	0				0.34623	35.15	no
135	Control	26	e	4		21.2	M	139.29	118.09	5.57028	44	15			0.293189	44.34	no
136	Control	26	f	4		19.08	M	144.02	124.94	6.54822	34	15			0.311977	38.24	no
137	Control	26	g	4		22.8	F	92.7	69.9	3.06579	3	14			0.319559	50.82	no
138	Control	26	h	4		22.99	F	172.65	149.66	6.50979	18	14			0.3125	51.68	no
139	Control	26	i	4		17.74		100.7	82.96	4.67644	28	18			0.342099	41.07	no
140	Control	26	j	4		21.12	M	135.47	114.35	5.4143	38	14			0.342551	41.95	no
141	Control	26	k	4		23.1	F	83.65	60.55	2.62121	23				0.311765	47.6	no
142	Control	26	l	4		20.03	F	104.14	84.11	4.1992	6	13			0.325372	42.29	no
143	Control	26	m	4		15.9	M	125.4	109.5	6.88679	33	17			0.350271	29.52	no
144	Control	26	n	4		26.59	F	139.64	113.05	4.2516	35	15			0.326827	55.84	no
145	Control	26	o	4		18.38	M	106.17	87.79	4.77639	20	14			0.356931	33.76	no
146	Control	26	p	4		23.39	M	140.36	116.97	5.00086	38	14			0.330458	44.06	no
147	Control	26	q	4		18.21	M	160.29	142.08	7.80231	46	13			0.276449	40.55	no
148	Control	26	r	4		16.51	F	82.62	66.11	4.00424	19	14			0.332554	38.49	no
149	Control	26	s	4		19.62	F	158.62	139	7.08461	40	15			0.340735	39.18	no
150	Control	26	t	4		28.96		132.73	103.77	3.58322	34	14			0.371469	49.21	no
151	Control	26	u	4		21.15		37.23	16.08	0.760284	0				0.294539	48.89	no
152	Control	26	v	4													no
153	Control	26	w	4		17.55	M	151.29	133.74	7.62051	0	15			0.274891	43.69	no
154	Control	26	x	4		24.3	M	111.3	87	3.58025	20	16			0.312442	54.09	no
155	Control	26	y	4		18.63		40.54	21.91	1.17606	0				0.325285	37.69	no
156	Control	26	z	4													no
157	Infected	24	a	4		10.49		53.34	42.85	4.08484	13				0.379473	10.62	no
158	Infected	24	b	4												24.49	no
159	Infected	24	c	4													no
160	Infected	24	d	4	121	21.72	M	142.25	120.53	5.54926	39	22	303	11817	0.348533	43.64	no
161	Infected	24	e	4	35	10.86	M	115.91	105.05	9.67311	27	19	88	2376	0.346127	14.07	no
162	Infected	24	f	4		19	M	100.59	81.59	4.29421	0	17			0.352314	32.84	no
163	Infected	24	g	4	166	15.83		129.01	113.18	7.14972	31	18	415	12865	0.328535	31.26	no
164	Infected	24	h	4	289	21.43	F	168.17	146.74	6.84741	45	17	723	32535	0.276976	49.21	no
165	Infected	24	i	4		17.2		33.03	15.83	0.920349	0				0.464199	24.58	no
166	Infected	24	j	4	312	21.35	M	178.67	157.32	7.36862	40	17	780	31200	0.290295	46.16	no
167	Infected	24	k	4													no
168	Infected	24	l	4	166	25.42	F	131.22	105.8	4.16208	34	16	415	14110	0.394578	46.48	no
169	Infected	24	m	4													no
170	Infected	24	n	4													no
171	Infected	24	o	4	316	22.29	F	136.09	113.8	5.10543	42	18	790	33180	0.30746	39.81	no
172	Infected	24	p	4	393	13.5	F	125.97	112.47	8.33111	31	18	983	30473	0.262333	30	no
173	Infected	24	q	4		17.75		42.98	25.23	1.42141	0				0.389159	28.78	no
174	Infected	24	r	4	166	12.62	M	149.44	136.82	10.8415	26	19	415	10790	0.288839	17.83	no
175	Infected	24	s	4		15.63	F	150.78	135.15	8.64683	12	16			0.332305	29.16	no
176	Infected	24	t	4													no
177	Infected	24	u	4		9.01	M	56.97	47.96	5.32297	15	17			0.342412	7.71	no
178	Infected	24	v	4	0	21.32		129.6	108.28	5.0788	32	19	0	0	0.312148	44.37	no
179	Infected	24	w	4	90	15.52		116.43	100.91	6.50193	33		225	7425	0.256031	33.16	no
180	Infected	24	x	4		21.76	F	186.46	164.7	7.56893	51	20			0.327147	42.03	no
181	Infected	24	y	4	469	24.3	M	144.72	120.42	4.95556	40	17	1173	46920	0.331062	48.42	no
182	Infected	24	z	4	257	22.98	F	163.23	140.25	6.10313	42	19	643	27006	0.333929	44.77	no
183	Control	24	a	4		13.01	M	135.76	122.75	9.43505	25	18			0.356223	20.97	no
184	Control	24	b	4		19.5	M	129.15	109.65	5.62308	25	17			0.267702	48.3	no
185	Control	24	c	4		18.09	M	164.3	146.21	8.08237	34	20			0.343857	31.99	no
186	Control	24	d	4		10.84	M	102.57	91.73	8.46218	11	18			0.302193	12.31	no
187	Control	24	e	4		19.55	F	105.15	85.6	4.37852	23	18			0.258392	45.28	no
188	Control	24	f	4		19.95	M	104.52	84.57	4.2391	15	18			0.495778	28.42	no
189	Control	24	g	4		22.49	F	157.28	134.79	5.99333	41	15			0.292815	47.88	no
190	Control	24	h	4		18.7	M	136.05	117.35	6.2754	1	19			0.338355	33.19	no
191	Control	24	i	4		17.48	M	141.04	123.56	7.06865	42	17			0.337063	36.64	no
192	Control	24	j	4		16.03	M	133.89	117.86	7.35246	32	20			0.344195	31.61	no
193	Control	24	k	4		19.36	M	145.04	125.68	6.49174	38	20			0.315517	40.6	no
194	Control	24	l	4		21.06		32.93	11.87	0.563628	0				0.298103	47.97	no
195	Control	24	m	4		17.2	F	135.13	117.93	6.8564	31	16			0.31747	34.46	no
196	Control	24	n	4													no
197	Control	24	o	4		16.79	M	110.45	93.66	5.57832	0	19			0.276627	40.56	no
198	Control	24	p	4													no
199	Control	24	q	4		17.45		30.4	12.95	0.74212	0				0.263666	37.32	no
200	Control	24	r	4		21.22	F	148.53	127.31	5.99953	33	17			0.272893	49.25	no
201	Control	24	s	4		17.22	M	117.37	100.15	5.81591	9	18			0.289176	37.14	no
202	Control	24	t	4		21.93		74.48	52.55	2.39626	13	19			0.31187	50.63	no
203	Control	24	u	4		14.14	M	102.46	88.32	6.24611	24	18			0.23372	36.24	no
204	Control	24	v	4		17.48	M	142.62	125.14	7.15904	31	17			0.280747	38.54	no
205	Control	24	w	4		27.41		33.02	5.61	0.20467	0				0.305875	60.09	no
206	Control	24	x	4		18.92									0.285127	26.76	no
207	Control	24	y	4		19.77	M	148.78	129.01	6.52554	28	17			0.268242	48.24	no
208	Control	24	z	4		19		102.49	83.49	4.39421	30	18			0.318592	34.37	no
209	Control	30	a	4													yes
210	Control	30	b	4													yes
211	Control	30	c	4		13.13	F	165.08	151.95	11.5727	19	11			0.212809	29.98	yes
212	Control	30	d	4		15.85		59.69	43.84	2.76593	3	11			0.273938	31.54	yes
213	Control	30	e	4		17.52	M	191.35	173.83	9.9218	19	11			0.211902	56.63	yes
214	Control	30	f	4													yes
215	Control	30	g	4		11.02									0.147622	38.68	yes
216	Control	30	h	4													yes
217	Control	30	i	4		12.84	F	87.53	74.69	5.81698	0	12			0.2454	40.22	yes
218	Control	30	j	4		15.88	F	153.44	137.56	8.66247	15	10			0.223343	48.58	yes
219	Control	30	k	4		10.36		121.53	111.17	10.7307	0	10			0.220998	34.48	yes
220	Control	30	l	4													yes
221	Control	30	m	4		17.74	M	90.72	72.98	4.11387	9	10			0.245804	51.83	yes
222	Control	30	n	4		11.01	M	122.98	111.97	10.1698	1	11			0.232083	35.72	yes
223	Control	30	o	4		11.97	F	133.39	121.42	10.1437	5	11			0.248714	36.95	yes
224	Control	30	p	4		14.28	F	169.57	155.29	10.8746	14	11			0.211521	42.88	yes
225	Control	30	q	4		15.21	F	172.63	157.42	10.3498	9	11			0.232768	36.56	yes
226	Control	30	r	4		13.73		29.45	15.72	1.14494	0				0.170236	45.76	yes
227	Control	30	s	4		13.77	M	115.02	101.25	7.35294	18	11			0.217935	45.61	yes
228	Control	30	t	4													yes
229	Control	30	u	4		9.64		110.25	100.61	10.4367	0	12			0.298492	19.23	yes
230	Control	30	v	4		6.52	F	70.1	63.58	9.75153	1	12			0.247095	16.35	yes
231	Control	30	w	4													yes
232	Control	30	x	4													yes
233	Control	30	y	4													yes
234	Control	30	z	4													yes
235	Control	30	1	4													yes
236	Control	30	2	4													yes
237	Control	30	3	4		12.6	M	92.21	79.61	6.31825	13	11			0.212204	40.15	yes
238	Control	30	4	4		17.49	M	155.94	138.45	7.91595	17	12			0.225232	56.12	yes
239	Infected	28	a	4	358	21.81	F	178.26	156.45	7.17331	35	14	895	31325	0.26558	58.89	yes
240	Infected	28	b	4		21.7	M	155.73	134.03	6.1765	0	14			0.312272	46.69	yes
241	Infected	28	c	4													yes
242	Infected	28	d	4	332	15.41	M	130.66	115.25	7.47891	16	14	830	13280	0.286078	31.46	yes
243	Infected	28	e	4	478	19.86	M	131.9	112.04	5.64149	16	14	1195	19120	0.271555	49.64	yes
244	Infected	28	f	4													yes
245	Infected	28	g	4		20.24	M	144	123.76	6.11462	9	12			0.269027	49.14	yes
246	Infected	28	h	4		11.69	M	112.18	100.49	8.59624	16	18			0.27618	27.12	yes
247	Infected	28	i	4		17.09	F	179.99	162.9	9.53189	2	15			0.282634	34.78	yes
248	Infected	28	j	4		20.42		182.79	162.37	7.95152	0	15			0.265033	49.39	yes
249	Infected	28	k	4		11.99	F	66.91	54.92	4.58048	4	12			0.340545	12.48	yes
250	Infected	28	l	4	1028	16.95	F	150.17	133.22	7.85959	23	14	2570	59110	0.253819	47.79	yes
251	Infected	28	m	4		22.78		40.81	18.03	0.791484	0				0.246656	59.8	yes
252	Infected	28	n	4	592	9.68	M	114.1	104.42	10.7872	7	15	1480	10360	0.314696	18.78	yes
253	Infected	28	o	4		17.28	F	122.19	104.91	6.07118	5	12			0.223481	48.55	yes
254	Infected	28	p	4	95	19.1		132.16	113.06	5.91937	29	11	238	6902	0.250505	49.46	yes
255	Infected	28	q	4		17.55	M	127.65	110.1	6.2735	17	15			0.287368	38	yes
256	Infected	28	r	4		25.42	M	175.73	150.31	5.91306	0	12			0.307199	56.12	yes
257	Infected	28	s	4													yes
258	Infected	28	t	4													yes
259	Infected	28	u	4		22.89	F	168.2	145.31	6.34819	38	15			0.303687	49.36	yes
260	Infected	28	v	4		19	F	175.27	156.27	8.22474	21	12			0.270353	39.43	yes
261	Infected	28	w	4	0	23.32	F	142.65	119.33	5.11707	35	11			0.2827	59.71	yes
262	Infected	28	x	4	812	20.79	M	162.02	141.23	6.79317	14	14	2030	28420	0.252897	48.32	yes
263	Infected	28	y	4	0	16.58	F	95.71	79.13	4.77262	18	11			0.256782	48.29	yes
264	Infected	28	z	4													yes
265	Infected	28	1	4	230	17.81	M	131.46	113.65	6.38125	15	15	575	8625	0.285018	36.91	yes
266	Infected	28	2	4		14.32		34.34	20.02	1.39804	7				0.298885	33.19	yes
267	Infected	28	3	4	752	23.14	F	147.77	124.63	5.38591	11	15	1880	20680	0.307568	55.89	yes
268	Infected	28	4	4		22.94		179.81	156.87	6.83827	13	13			0.267592	61.25	yes
269	Control	28	a	4		16.74	F	146.95	130.21	7.77838	0	12			0.317882	39.48	yes
270	Control	28	b	4													yes
271	Control	28	c	4		18.4	F	101.88	83.48	4.53696	18	15			0.276696	48.79	yes
272	Control	28	d	4		18.86	M	128.93	110.07	5.83616	16	12			0.232903	51.18	yes
273	Control	28	e	4		16.46	M	157.75	141.29	8.58384	7	12			0.28392	44.59	yes
274	Control	28	f	4		10.15	M	109.25	99.1	9.76355	5	17			0.257644	24.53	yes
275	Control	28	g	4		19.85	M	158.46	138.61	6.98287	9	15			0.302526	47.5	yes
276	Control	28	h	4		14.65	M	123.47	108.82	7.42799	17	15			0.283544	39.5	yes
277	Control	28	i	4		17.03	F	149.64	132.61	7.78685	18	14			0.284549	41.68	yes
278	Control	28	j	4		14.19	F	133.08	118.89	8.37844	23	14			0.267582	41.52	yes
279	Control	28	k	4		17.47	F	80.8	63.33	3.62507	21	12			0.34982	33.36	yes
280	Control	28	l	4													yes
281	Control	28	m	4		20.01	M	150.01	130	6.49675	15	14			0.260756	49.97	yes
282	Control	28	n	4													yes
283	Control	28	o	4													yes
284	Control	28	p	4		18.31	F	156.26	137.95	7.53413	0	13			0.266013	43.87	yes
285	Control	28	q	4		16	M	125.23	109.23	6.82688	12	13			0.31384	35.91	yes
286	Control	28	r	4		13.86	M	126.24	112.38	8.10823	28	14			0.227034	43.87	yes
287	Control	28	s	4													yes
288	Control	28	t	4		13.75	M	164.86	151.11	10.9898	5	12			0.318182	24.86	yes
289	Control	28	u	4		14.28	M	63.72	49.44	3.46218	13	12			0.303384	35.17	yes
290	Control	28	v	4		17.61		140.05	122.44	6.95287	31	14			0.283352	44.15	yes
291	Control	28	w	4													yes
292	Control	28	x	4		7.11	F	104.33	97.22	13.6737	5	13			0.275098	15.34	yes
293	Control	28	y	4		21.63	F	174.81	153.18	7.08183	35	13			0.244946	59.36	yes
294	Control	28	z	4		11.55	M	131.7	120.15	10.4026	10	13			0.265718	25.29	yes
295	Control	28	1	4		17.08	M	131.07	113.99	6.67389	20	14			0.262853	43.18	yes
296	Control	28	2	4		17.98	M	143.55	125.57	6.98387	15	14			0.257732	47.53	yes
297	Control	28	3	4		15.63	M	152.78	137.15	8.77479	22	12			0.230344	43.37	yes
298	Control	28	4	4		9.54	M	110.29	100.75	10.5608	12	15			0.274884	23.61	yes
299	Infected	26	a	4		19.5	F	90.29	70.79	3.63026	8	14			0.269032	48.47	yes
300	Infected	26	b	4		12.95	F	111.27	98.32	7.59228	8	15			0.318952	31.29	yes
301	Infected	26	c	4		14.01	M	120.4	106.39	7.59386	11	18			0.304152	31.07	yes
302	Infected	26	d	4		17.39	M	77.55	60.16	3.45946	0	17			0.304658	36.5	yes
303	Infected	26	e	4													yes
304	Infected	26	f	4													yes
305	Infected	26	g	4		22.22	M	201.24	179.02	8.05671	0	15			0.275185	55.49	yes
306	Infected	26	h	4													yes
307	Infected	26	i	4		21.21	M	162.45	141.24	6.65912	0	14			0.266714	55.79	yes
308	Infected	26	j	4		7.62	F	103.15	95.53	12.5367	3	14			0.277665	14.73	yes
309	Infected	26	k	4													yes
310	Infected	26	l	4													yes
311	Infected	26	m	4		19.31	F	169.16	149.85	7.76023	0	15			0.388854	31.94	yes
312	Infected	26	n	4	260	21.69		114.86	93.17	4.29553	9	14	650	5850	0.201844	60.74	yes
313	Infected	26	o	4													yes
314	Infected	26	p	4		17.86	M	123.87	106.01	5.93561	11	14			0.332326	39.69	yes
315	Infected	26	q	4	214	23.28	F	171.13	147.85	6.35095	19	16	535	10165	0.301455	59.81	yes
316	Infected	26	r	4		21.45		167.37	145.92	6.8028	7	15			0.286372	52.1	yes
317	Infected	26	s	4													yes
318	Infected	26	t	4	395	23.48	M	166.39	142.91	6.08646	47	14	988	46436	0.252465	58.82	yes
319	Infected	26	u	4	330	18	M	127.13	109.13	6.06278	22	14	825	18150	0.272334	50.82	yes
320	Infected	26	v	4		24.39	M	54.92	30.53	1.25174	0	15			0.266954	67.39	yes
321	Infected	26	w	4		17.77	F	123.68	105.91	5.96005	14	17			0.303355	43.81	yes
322	Infected	26	x	4		19.38	F	99.98	80.6	4.15893	0	14			0.270214	52.44	yes
323	Infected	26	y	4	111	11.03		44.75	33.72	3.05712	37		278	10286	0.258655	30.04	yes
324	Infected	26	z	4		14.42	M	151.06	136.64	9.47573	3	15			0.321488	29.83	yes
325	Infected	26	1	4	75	15		103.76	88.76	5.91733	15		188	2820	0.320533	32.29	yes
326	Infected	26	2	4	0	9.77		111.52	101.75	10.4145	5	17			0.285918	21.02	yes
327	Infected	26	3	4													yes
328	Infected	26	4	4	520	15.75	F	150.96	135.21	8.58476	22	13	1300	28600	0.278883	42.24	yes
329	Control	26	a	4													yes
330	Control	26	b	4			F										yes
331	Control	26	c	4													yes
332	Control	26	d	4		11.2	M	74.43	63.23	5.64554	5	15			0.333333	23.25	yes
333	Control	26	e	4		13.05	M	130.65	117.6	9.01149	9	17			0.366935	24.8	yes
334	Control	26	f	4		16.83	M	197.03	180.2	10.7071	11	16			0.252837	44.06	yes
335	Control	26	g	4		15.29	M	121.48	106.19	6.94506	15	14			0.287598	37.17	yes
336	Control	26	h	4		22.93	M	70.01	47.08	2.05321	0	16			0.247926	61.47	yes
337	Control	26	i	4		11.01	M	114.14	103.13	9.36694	5	15			0.291991	25.72	yes
338	Control	26	j	4		13.57	M	88.8	75.23	5.54385	7	18			0.301183	27.06	yes
339	Control	26	k	4		17.27	M	170.61	153.34	8.87898	0	14			0.269105	39.91	yes
340	Control	26	l	4													yes
341	Control	26	m	4		23.54		51.08	27.54	1.16992	0				0.256009	63.24	yes
342	Control	26	n	4													yes
343	Control	26	o	4													yes
344	Control	26	p	4		13.51		132.28	118.77	8.79127	11	15			0.340752	27.41	yes
345	Control	26	q	4													yes
346	Control	26	r	4													yes
347	Control	26	s	4		14.74	M	84	69.26	4.69878	0	14			0.328571	34.3	yes
348	Control	26	t	4		7.49	F	93.83	86.34	11.5274	0	17			0.328309	15.26	yes
349	Control	26	u	4		22.07	F	166.89	144.82	6.56185	1	14			0.272544	54.56	yes
350	Control	26	v	4		16.13	M	77.44	61.31	3.80099	11	14			0.325787	34.01	yes
351	Control	26	w	4		21.93	M	181.47	159.54	7.27497	1	17			0.253021	51.3	yes
352	Control	26	x	4		24.8	F	186.16	161.36	6.50645	0	17			0.299575	65.86	yes
353	Control	26	y	4													yes
354	Control	26	z	4													yes
355	Control	26	1	4		16.88	F	112.61	95.73	5.67121	9	15			0.276515	44.88	yes
356	Control	26	2	4													yes
357	Control	26	3	4													yes
358	Control	26	4	4		21.06	F	136.06	115	5.46059	5	14			0.293827	52.65	yes
359	Control	24	a	4													yes
360	Control	24	b	4		12.99	F	129.98	116.99	9.00616	15	16			0.284305	35.49	yes
361	Control	24	c	4		17.9		170.22	152.32	8.5095	32	17			0.182692	63.44	yes
362	Control	24	d	4													yes
363	Control	24	e	4		16.33									0.288349	32.53	yes
364	Control	24	f	4		12.94	F	108.27	95.33	7.36708	19	17			0.304149	32.78	yes
365	Control	24	g	4		15.78	M	155.26	139.48	8.83904	12	18			0.276973	40.04	yes
366	Control	24	h	4		15.12	F	136.29	121.17	8.01389	23	18			0.32085	29.64	yes
367	Control	24	i	4		12.56	M	116.89	104.33	8.30653	17	20			0.301308	24.46	yes
368	Control	24	j	4		18.5		52.91	34.41	1.86	8				0.245838	54.06	yes
369	Control	24	k	4		14.09	F	108.63	94.54	6.70972	0	18			0.306957	34.5	yes
370	Control	24	l	4		16.26	M	173.03	156.77	9.64145	23	21			0.207176	45.71	yes
371	Control	24	m	4		18.4	F	151.06	132.66	7.20978	25	17			0.237731	50.94	yes
372	Control	24	n	4		16.56	M	103.28	86.72	5.23671	21	18			0.266684	37.61	yes
373	Control	24	o	4		24.24	M	135.95	111.71	4.6085	28	17			0.290014	57.48	yes
374	Control	24	p	4		15.54	F	143.4	127.86	8.2278	27	19			0.242437	46.28	yes
375	Control	24	q	4		18.26	F	187.32	169.06	9.25849	17	18			0.252832	55.61	yes
376	Control	24	r	4		13.88	F	132.31	118.43	8.53242	0	18			0.25758	37.27	yes
377	Control	24	s	4		11.19	F	127.17	115.98	10.3646	15	18			0.277049	30.5	yes
378	Control	24	t	4		20.72	M	145.82	125.1	6.03764	0	18			0.257357	57.43	yes
379	Control	24	u	4													yes
380	Control	24	v	4		22.05	F	172.71	150.66	6.83265	32	15			0.268606	56.03	yes
381	Control	24	w	4													yes
382	Control	24	x	4													yes
383	Control	24	y	4		14.79	M	54.56	39.77	2.68898	4	18			0.322414	32.97	yes
384	Control	24	z	4		21.86	F	80.19	58.33	2.66834	18	16			0.297764	55.01	yes
385	Control	24	1	4		23.18	F	130.3	107.12	4.62123	32	17			0.262895	62.04	yes
386	Control	24	2	4		21.9	F	200.95	179.05	8.1758	0	20			0.284483	55.68	yes
387	Control	24	3	4		20.66	F	99.35	78.69	3.80881	18	19			0.262122	55.89	yes
388	Control	24	4	4		16.73		108.52	91.79	5.48655	28	19			0.275302	40.61	yes
1	Infected	30	a	5													no
2	Infected	30	b	5													no
3	Infected	30	c	5		48.99		52.24	3.25	0.0663401	0				0.272969	109.28	no
4	Infected	30	d	5		61.47									0.262119	164.62	no
5	Infected	30	e	5	1063	45.01	M	295.8	250.79	5.57187	74	16	2658	196692	0.221624	126.34	no
6	Infected	30	f	5	894	52.48	M	276.42	223.94	4.26715	58	17	2235	129630	0.290424	101.92	no
7	Infected	30	g	5	94	44.6	F	300.26	255.66	5.73229	71	16	235	16685	0.309895	77.51	no
8	Infected	30	h	5													no
9	Infected	30	i	5													no
10	Infected	30	j	5		44.6	M	253.43	208.83	4.68229	74				0.256814	113	no
11	Infected	30	k	5	249	48.27	F	294.72	246.45	5.10566	62	18	623	38626	0.260634	123.66	no
12	Infected	30	l	5	783	56.31	M	288.9	232.59	4.13053	71	17	1958	139018	0.253532	147.24	no
13	Infected	30	m	5		46.65		72.05	25.4	0.54448	0				0.246933	111.69	no
14	Infected	30	n	5	118	30.77		104.05	73.28	2.38154	19		295	5605	0.271337	37.26	no
15	Infected	30	o	5													no
16	Infected	30	p	5	115	58.5	M	405.1	346.6	5.92479	73	17	288	21024	0.267958	142	no
17	Infected	30	q	5													no
18	Infected	30	r	5		49.75		84.19	34.44	0.692261	0				0.289729	113.52	no
19	Infected	30	s	5	360	52.39	M	193.06	140.67	2.68505	23	17	900	20700	0.270924	133.58	no
20	Infected	30	t	5												4.9	no
21	Infected	30	u	5													no
22	Infected	30	v	5	123	47.18	M	228.4	181.22	3.84103	42	17	308	12936	0.241706	118.16	no
23	Infected	30	w	5	589	53.06	M	196.41	143.35	2.70166	36	17	1473	53028	0.246769	142.36	no
24	Infected	30	x	5	245	47.24	M	234.88	187.64	3.97206	39	17	613	23907	0.287394	93.53	no
25	Infected	30	y	5		48.18		57.36	9.18	0.190535	0				0.256683	106.98	no
26	Infected	30	z	5												4.97	no
27	Control	30	a	5		42.07	M	260.28	218.21	5.18683	82	18			0.248155	108.4	no
28	Control	30	b	5													no
29	Control	30	c	5													no
30	Control	30	d	5													no
31	Control	30	e	5		42.77	M	149.93	107.16	2.50549		17			0.214148	124.4	no
32	Control	30	f	5													no
33	Control	30	g	5													no
34	Control	30	h	5		23.67		118.77	95.1	4.01774	35				0.30805	34.41	no
35	Control	30	i	5		40.38	M	186.16	145.78	3.6102	34	18			0.291998	96.85	no
36	Control	30	j	5		45	M	221.85	176.85	3.93	47	19			0.268666	111.03	no
37	Control	30	k	5		44.01	M	333.02	289.01	6.56692	95	18			0.266712	117.43	no
38	Control	30	l	5		40.41	M	379.69	339.28	8.39594	97	18			0.25953	92.86	no
39	Control	30	m	5		34.84	M	306.2	271.36	7.78875	70	20			0.305931	65.93	no
40	Control	30	n	5		27.88	M	297.72	269.84	9.67862	63	19			0.316837	37.18	no
41	Control	30	o	5		53.52									0.253921	126.89	no
42	Control	30	p	5		33.95		133.74	99.79	2.93932	50				0.30158	82.93	no
43	Control	30	q	5													no
44	Control	30	r	5													no
45	Control	30	s	5		25.64		124.75	99.11	3.86544	0				0.276687	28.01	no
46	Control	30	t	5													no
47	Control	30	u	5		47.33	F	175.2	127.87	2.70167	37	18			0.250975	133.4	no
48	Control	30	v	5		45.96		98.31	52.35	1.13903	31				0.286893	78.81	no
49	Control	30	w	5		51.93		66.16	14.23	0.274023	4				0.282362	128.7	no
50	Control	30	x	5		34.39		88.3	53.91	1.56761	25				0.345893	56	no
51	Control	30	y	5		42.42	F	264.53	222.11	5.23597	71	16			0.298421	76	no
52	Control	30	z	5		67.34	M	311.2	243.86	3.62132		16			0.286575	155.98	no
53	Infected	28	a	5													no
54	Infected	28	b	5													no
55	Infected	28	c	5	220	51.92	M	230.81	178.89	3.44549	47	24	550	25850	0.231999	123.19	no
56	Infected	28	d	5	284	61.28		689.27	627.99	10.2479	42		710	29820	0.25514	151.76	no
57	Infected	28	e	5		57.68	M	134.75	77.07	1.33617	0	21			0.25999	143.89	no
58	Infected	28	f	5		34.44		98.76	64.32	1.8676	0				0.311523	30.72	no
59	Infected	28	g	5													no
60	Infected	28	h	5													no
61	Infected	28	i	5		58.55	F	331.69	273.14	4.66507	84	21			0.277201	118.47	no
62	Infected	28	j	5		51.47	M	175.43	123.96	2.40839	0	23			0.209125	134.8	no
63	Infected	28	k	5													no
64	Infected	28	l	5	167	41.03	M	436.44	395.41	9.63709	40	22	418	16720	0.268434	69.03	no
65	Infected	28	m	5												30.27	no
66	Infected	28	n	5		42.52	M	274.02	231.5	5.4445	10	21			0.271574	83.55	no
67	Infected	28	o	5	212	46.46	M	336.73	290.27	6.24774	81	22	530	42930	0.283218	86.4	no
68	Infected	28	p	5	597	55.1	F	196.07	140.97	2.55844	49	19	1492.5	73132.5	0.25077	139.65	no
69	Infected	28	q	5		58.69									0.329874	113.71	no
70	Infected	28	r	5													no
71	Infected	28	s	5	433	57.59	M	383.21	325.62	5.65411	95	18	1083	102885	0.194286	173.25	no
72	Infected	28	t	5	62	38.65	F	350.66	312.01	8.0727	118	19	155	18290	0.292584	54.48	no
73	Infected	28	u	5	256	60.7	M	167.74	107.04	1.76343	29	22	640	18560	0.235509	161.31	no
74	Infected	28	v	5		40.87		84.57	43.7	1.06924	14				0.30514	58.76	no
75	Infected	28	w	5	33	33.54	F	264.44	230.9	6.88432	80	22	83	6640	0.280714	44.28	no
76	Infected	28	x	5	381	62.09		468.83	406.74	6.55081	127		953	121031	0.253039	158.79	no
77	Infected	28	y	5													no
78	Infected	28	z	5		56.15	F	160.77	104.62	1.86322	26	19			0.279283	135.06	no
79	Control	28	a	5		41.65	M	379.61	337.96	8.11429	86	25			0.252743	93.89	no
80	Control	28	b	5		53.96	F	348.76	294.8	5.46331	80	25			0.30473	113.74	no
81	Control	28	c	5		42.88	F	234.59	191.71	4.47085	31	20			0.239316	98.28	no
82	Control	28	d	5		34.16									0.261066	79.52	no
83	Control	28	e	5		39.16	M	268.48	229.32	5.85598	15	24			0.24457	95.31	no
84	Control	28	f	5		30.92		106.72	75.8	2.45149	19				0.393212	34.18	no
85	Control	28	g	5													no
86	Control	28	h	5												41.26	no
87	Control	28	i	5		65.24	F	484.93	419.69	6.43302	120	21			0.283032	156.06	no
88	Control	28	j	5													no
89	Control	28	k	5													no
90	Control	28	l	5		42.28									0.230474	119.97	no
91	Control	28	m	5													no
92	Control	28	n	5		59.22	F	340.84	281.62	4.75549	83	20			0.215256	171.47	no
93	Control	28	o	5		25.85	F	338.54	312.69	12.0963	25	27			0.313288	23.78	no
94	Control	28	p	5													no
95	Control	28	q	5													no
96	Control	28	r	5		27.2	F	159.58	132.38	4.86691	37	20			0.27131	67.34	no
97	Control	28	s	5		53.46	F	431.02	377.56	7.06248	105	26			0.217052	144.62	no
98	Control	28	t	5		50.76	M	241.11	190.35	3.75	53	22			0.248895	133.43	no
99	Control	28	u	5													no
100	Control	28	v	5		46.55	M	308.71	262.16	5.63179	85	19			0.238425	135.85	no
101	Control	28	w	5		67.68	F	463.91	396.23	5.85446	85	23			0.224929	190.46	no
102	Control	28	x	5		53.64	F	521.85	468.21	8.72875	55	23			0.274081	118.87	no
103	Control	28	y	5		48.59		68.22	19.63	0.403993	0				0.285807	92.65	no
104	Control	28	z	5		50.72	M	488.31	437.59	8.62756	90	24			0.30535	101.49	no
105	Infected	26	a	5	210	38.23	M	506.16	467.93	12.2399	76	30	525	39900	0.284245	97.24	no
106	Infected	26	b	5												21.09	no
107	Infected	26	c	5	1266	72.28		397.69	325.41	4.50208	86		3165	272190	0.268976	164.81	no
108	Infected	26	d	5												18.96	no
109	Infected	26	e	5	884	60.35	F	249.49	189.14	3.13405	32	26	2210	70720	0.291381	144.21	no
110	Infected	26	f	5	181	45.71		142.17	96.46	2.11026			453		0.26647	88.04	no
111	Infected	26	g	5	1408	47.53		145.79	98.26	2.06733	32		3520	112640	0.243033	128.83	no
112	Infected	26	h	5	23	46.59	M	376.27	329.68	7.0762	100	27	58	5800	0.249364	86.42	no
113	Infected	26	i	5	314	50.38	F	411.49	361.11	7.16773	98	25	785	76930	0.275758	95.7	no
114	Infected	26	j	5		41.29	F	167.99	126.7	3.06854	33	25			0.300725	71.76	no
115	Infected	26	k	5	543	40.95	M	364.08	323.13	7.89084	52	26	1358	70616	0.273599	68.86	no
116	Infected	26	l	5	74	31.11	M	219.15	188.04	6.04436	42	28	185	7770	0.262433	46.45	no
117	Infected	26	m	5	136	35.69		128.56	92.87	2.60213	16		340	5440	0.281259	71.18	no
118	Infected	26	n	5		57.75	M	354.24	296.49	5.13403	0	28			0.290157	132.79	no
119	Infected	26	o	5	661	48.17	M	315.52	267.35	5.55013	67	25	1653	110751	0.274325	117.78	no
120	Infected	26	p	5		55.39	F	438.16	382.77	6.91045	98	26			0.240013	156.45	no
121	Infected	26	q	5													no
122	Infected	26	r	5	153	32.94	F	432.73	399.79	12.1369	72	26	383	27576	0.333765	46.38	no
123	Infected	26	s	5	518	31.55		151.22	119.67	3.79303	39		1295	50505	0.35804	47.76	no
124	Infected	26	t	5		60.77	F	301.84	241.07	3.96692	0	26			0.273694	133.58	no
125	Infected	26	u	5		40.52	M	267.57	227.05	5.60341	18	24			0.344114	54.11	no
126	Infected	26	v	5	111	52.14	F	339.98	287.84	5.52052	76	22	278	21128	0.310804	99.13	no
127	Infected	26	w	5													no
128	Infected	26	x	5													no
129	Infected	26	y	5	47	39.78	F	326.89	287.11	7.21745	81	44	118	9558	0.287993	48.89	no
130	Infected	26	z	5		44.76	M	405.14	360.38	8.05139	104	25			0.270773	92.55	no
131	Control	26	a	5		51.77	M	334.79	283.02	5.46687	46	25			0.241312	137.54	no
132	Control	26	b	5		30.49		43.84	13.35	0.437848	0				0.225039	76.92	no
133	Control	26	c	5													no
134	Control	26	d	5												115.01	no
135	Control	26	e	5		49.85	M	272.57	222.72	4.4678	68	21			0.242612	118.09	no
136	Control	26	f	5		52.16	M	283.12	230.96	4.42791	86	23			0.264767	124.94	no
137	Control	26	g	5		45.94	F	238.77	192.83	4.19743	36	23			0.331044	69.9	no
138	Control	26	h	5		64.13	F	271.92	207.79	3.24014	71	21			0.27489	149.66	no
139	Control	26	i	5		41.18		149.32	108.14	2.62603	35				0.282546	82.96	no
140	Control	26	j	5		48.63	M	293.58	244.95	5.03701	73	26			0.240577	114.35	no
141	Control	26	k	5		38.19	F	428.77	390.58	10.2273	47	26			0.249216	60.55	no
142	Control	26	l	5		43.45	F	447.26	403.81	9.29367	96	22			0.278445	84.11	no
143	Control	26	m	5		44.04	M	296.31	252.27	5.7282	65	23			0.256986	109.5	no
144	Control	26	n	5		54.38	F	203.8	149.42	2.7477	46	21			0.24582	113.05	no
145	Control	26	o	5		44.35	M	192.74	148.39	3.34589	26	25			0.29582	87.79	no
146	Control	26	p	5		52.1	M	343.96	291.86	5.60192	94	25			0.245448	116.97	no
147	Control	26	q	5		56.68	M	290.27	233.59	4.12121	5	23			0.270763	142.08	no
148	Control	26	r	5		39.36	F	440.54	401.18	10.1926	23	25			0.345636	66.11	no
149	Control	26	s	5		54.89	F	273.26	218.37	3.97832	73	28			0.253741	139	no
150	Control	26	t	5		55.5									0.255758	103.77	no
151	Control	26	u	5												16.08	no
152	Control	26	v	5													no
153	Control	26	w	5		45.95	M	266.11	220.16	4.79129	65	23			0.212352	133.74	no
154	Control	26	x	5		45.35	M	269.36	224.01	4.93958	78	25			0.241954	87	no
155	Control	26	y	5												21.91	no
156	Control	26	z	5													no
157	Infected	24	a	5												42.85	no
158	Infected	24	b	5													no
159	Infected	24	c	5													no
160	Infected	24	d	5	124	59.27	M	274.87	215.6	3.63759	56	31	310	17360	0.311541	120.53	no
161	Infected	24	e	5		43.06	M	407.93	364.87	8.47353	0	33			0.306521	105.05	no
162	Infected	24	f	5		41.72	M	294.97	253.25	6.07023	53	31			0.278465	81.59	no
163	Infected	24	g	5		43.67		222.46	178.79	4.09411	0				0.24598	113.18	no
164	Infected	24	h	5		55.83	F	263.23	207.4	3.71485	71	28			0.234428	146.74	no
165	Infected	24	i	5												15.83	no
166	Infected	24	j	5	156	62.36	M	254.23	191.87	3.07681	40	32	390	15600	0.260679	157.32	no
167	Infected	24	k	5													no
168	Infected	24	l	5		59.92	F	429.88	369.96	6.17423	98	30			0.326087	105.8	no
169	Infected	24	m	5													no
170	Infected	24	n	5													no
171	Infected	24	o	5	272	49.65	F	332.11	282.46	5.68902	88	29	680	59840	0.240422	113.8	no
172	Infected	24	p	5	185	44.25	F	406.3	362.05	8.18192	98	29	463	45374	0.273406	112.47	no
173	Infected	24	q	5												25.23	no
174	Infected	24	r	5	132	47.82	M	255.54	207.72	4.34379	42	28	330	13860	0.257272	136.82	no
175	Infected	24	s	5		52.28	F	243.48	191.2	3.65723	68	34			0.27118	135.15	no
176	Infected	24	t	5													no
177	Infected	24	u	5	24	25.31	M	188.92	163.61	6.46424	52	30	60	3120	0.339867	47.96	no
178	Infected	24	v	5		56.25		67.95	11.7	0.208	0				0.32259	108.28	no
179	Infected	24	w	5												100.91	no
180	Infected	24	x	5	47	61.58	F	258.37	196.79	3.19568	46	27	118	5428	0.241773	164.7	no
181	Infected	24	y	5	135	57.64	M	427.22	369.58	6.41187	96	31	338	32448	0.276864	120.42	no
182	Infected	24	z	5	190	56.78	F	391.92	335.14	5.90243	98	30	475	46550	0.240998	140.25	no
183	Control	24	a	5		41.43	M	319.96	278.53	6.72291	90	33			0.231527	122.75	no
184	Control	24	b	5		45.84	M	290.34	244.5	5.33377	71	29			0.240219	109.65	no
185	Control	24	c	5		49.96	M	334.08	284.12	5.68695	70	33			0.217974	146.21	no
186	Control	24	d	5		37.45	M	383.29	345.84	9.23471	67	31			0.29009	91.73	no
187	Control	24	e	5		43.53	F	474.71	431.18	9.90535	68	32			0.28014	85.6	no
188	Control	24	f	5		47.4	M	304.11	256.71	5.41582	0	32			0.324583	84.57	no
189	Control	24	g	5		58.07	F	183.11	125.04	2.15326	35	29			0.263966	134.79	no
190	Control	24	h	5		46.42	M	238.25	191.83	4.13249	42	28			0.236216	117.35	no
191	Control	24	i	5		48.33	M	357.19	308.86	6.39065	54	28			0.249676	123.56	no
192	Control	24	j	5		49.22	M	221.92	172.7	3.50874	50	30			0.281605	117.86	no
193	Control	24	k	5		48.4	M	315.71	267.31	5.52293	82	29			0.231063	125.68	no
194	Control	24	l	5												11.87	no
195	Control	24	m	5		46.86	F	279.53	232.67	4.96522	50	34			0.251505	117.93	no
196	Control	24	n	5													no
197	Control	24	o	5		40.55	M	343.66	303.11	7.47497	50	30			0.253684	93.66	no
198	Control	24	p	5													no
199	Control	24	q	5												12.95	no
200	Control	24	r	5		50.87	F	375.97	325.1	6.3908	103	28			0.232896	127.31	no
201	Control	24	s	5		48.66	M	236.23	187.57	3.85471	0	30			0.313929	100.15	no
202	Control	24	t	5		38.08		106.8	68.72	1.80462	11				0.307326	52.55	no
203	Control	24	u	5		40.57	M	222.43	181.86	4.48262	54	31			0.299253	88.32	no
204	Control	24	v	5		48.62	M	229.57	180.95	3.72172	60	30			0.248841	125.14	no
205	Control	24	w	5												5.61	no
206	Control	24	x	5													no
207	Control	24	y	5		55.22	M	227.38	172.16	3.11771	54	30			0.274785	129.01	no
208	Control	24	z	5		38.68		130.21	91.53	2.36634	30				0.235717	83.49	no
209	Control	30	a	5													yes
210	Control	30	b	5													yes
211	Control	30	c	5		51.39	F	314.47	263.08	5.11928	52	17			0.251793	151.95	yes
212	Control	30	d	5		29.78		73.32	43.54	1.46206	6				0.317746	43.84	yes
213	Control	30	e	5		53.58	M	342.97	289.39	5.40108	76	18			0.207444	173.83	yes
214	Control	30	f	5													yes
215	Control	30	g	5													yes
216	Control	30	h	5													yes
217	Control	30	i	5		32.88	F	373.36	340.48	10.3552	7	38			0.268309	74.69	yes
218	Control	30	j	5		52.6	F	355.19	302.59	5.75266	60	20			0.266938	137.56	yes
219	Control	30	k	5		38.82		481.11	442.29	11.3934	0				0.256004	111.17	yes
220	Control	30	l	5													yes
221	Control	30	m	5		32.44	M	248.23	215.79	6.65197	0	19			0.201425	72.98	yes
222	Control	30	n	5		35.91	M	366.1	330.19	9.19493	35				0.222381	111.97	yes
223	Control	30	o	5		38.37	F	402.81	364.44	9.49805	52	21			0.217427	121.42	yes
224	Control	30	p	5		49.81	F	212.96	163.15	3.27545	54	17			0.228798	155.29	yes
225	Control	30	q	5		47.18	F	292.71	245.53	5.20411	56	17			0.203087	157.42	yes
226	Control	30	r	5													yes
227	Control	30	s	5		37.29	M	378.32	341.03	9.14535	53	26			0.232296	101.25	yes
228	Control	30	t	5													yes
229	Control	30	u	5		33.06		194.34	161.28	4.8784	0	21			0.23278	100.61	yes
230	Control	30	v	5		23.66	F	215.15	191.49	8.09341	21	21			0.269582	63.58	yes
231	Control	30	w	5													yes
232	Control	30	x	5													yes
233	Control	30	y	5		10.08		128.68	118.6	11.7659	0						yes
234	Control	30	z	5													yes
235	Control	30	1	5													yes
236	Control	30	2	5													yes
237	Control	30	3	5		32.78	M	342.51	309.73	9.44875	30	21			0.253486	79.61	yes
238	Control	30	4	5		49.42	M	299.48	250.06	5.05989	31	19			0.230625	138.45	yes
239	Infected	28	a	5	120	53.67	F	377.7	324.03	6.03745	83	27	300	24900	0.203643	156.45	yes
240	Infected	28	b	5	104	50.82	M	354.17	303.35	5.96911	57	29	260	14820	0.217265	134.03	yes
241	Infected	28	c	5													yes
242	Infected	28	d	5	88	43.04	M	321.61	278.57	6.47235	51	26	220	11220	0.23974	115.25	yes
243	Infected	28	e	5	64	43.11	M	305.86	262.75	6.09487	23	21	160	3680	0.207515	112.04	yes
244	Infected	28	f	5													yes
245	Infected	28	g	5		52.01	M	377.16	325.15	6.25168	0	26			0.256707	123.76	yes
246	Infected	28	h	5	62	32.66	M	227.03	194.37	5.95132	37	20	155	5735	0.208677	100.49	yes
247	Infected	28	i	5	52	61.48	F	436.72	375.24	6.10345	65	23	130	8450	0.272498	162.9	yes
248	Infected	28	j	5		65.7		102.07	36.37	0.553577	1				0.278869	162.37	yes
249	Infected	28	k	5	610	26.52	F	265.98	239.46	9.02941	23	24	1525	35075	0.264567	54.92	yes
250	Infected	28	l	5		40.3	F	322.95	282.65	7.01365	0	24			0.175274	133.22	yes
251	Infected	28	m	5													yes
252	Infected	28	n	5	736	39	M	360.82	321.82	8.25179	14		1840	25760	0.280789	104.42	yes
253	Infected	28	o	5		35.13	F	463.54	428.41	12.195	0	28			0.170146	104.91	yes
254	Infected	28	p	5		44.64		372.8	328.16	7.35125	0	22			0.225898	113.06	yes
255	Infected	28	q	5		45.73	M	415.45	369.72	8.08485	0	28			0.255949	110.1	yes
256	Infected	28	r	5	372	63.28	M	492.24	428.96	6.77876	40	21	930	37200	0.251879	150.31	yes
257	Infected	28	s	5													yes
258	Infected	28	t	5													yes
259	Infected	28	u	5	280	53.85	F	404.18	350.33	6.50566	81	27	700	56700	0.213062	145.31	yes
260	Infected	28	v	5	210	57.31	F	345.21	287.9	5.02356	65	16	525	34125	0.245153	156.27	yes
261	Infected	28	w	5	0	50.77	F	537.24	486.47	9.58184	89	20			0.230034	119.33	yes
262	Infected	28	x	5	414	49.55	M	372.95	323.4	6.52674	22	27	1035	22770	0.203639	141.23	yes
263	Infected	28	y	5		38.86	F	493.24	454.38	11.6927	0	28			0.281562	79.13	yes
264	Infected	28	z	5													yes
265	Infected	28	1	5	232	47.46	M	221.65	174.19	3.67025	36	20	580	20880	0.260889	113.65	yes
266	Infected	28	2	5													yes
267	Infected	28	3	5	17	45.19	F	354.01	308.82	6.83381	72	22	43	3096	0.176924	124.63	yes
268	Infected	28	4	5		55.52		108.39	52.87	0.952269	0				0.207688	156.87	yes
269	Control	28	a	5		46.43	F	328.23	281.8	6.06935	0	21			0.228016	130.21	yes
270	Control	28	b	5													yes
271	Control	28	c	5		45.96	F	555.13	509.17	11.0785	0				0.330139	83.48	yes
272	Control	28	d	5		46.93	M	350.2	303.27	6.46218	73	18			0.25502	110.07	yes
273	Control	28	e	5		56.72	M	468.11	411.39	7.253	60	24			0.284946	141.29	yes
274	Control	28	f	5		36.93	M	201.3	164.37	4.45085	35	21			0.270232	99.1	yes
275	Control	28	g	5		52.79	M	330.78	277.99	5.26596	0				0.237645	138.61	yes
276	Control	28	h	5		41.15	M	379.62	338.47	8.22527	55	26			0.243521	108.82	yes
277	Control	28	i	5		49.15	F	447.89	398.74	8.11272	71	26			0.242214	132.61	yes
278	Control	28	j	5		38.89	F	395.46	356.57	9.16868	11	30			0.207755	118.89	yes
279	Control	28	k	5		30.7	F	404.03	373.33	12.1606	46	25			0.208906	63.33	yes
280	Control	28	l	5													yes
281	Control	28	m	5		46.55	M	478.12	431.57	9.27111	94	30			0.204154	130	yes
282	Control	28	n	5													yes
283	Control	28	o	5													yes
284	Control	28	p	5		54.64	F	416.24	361.6	6.61786	35	25			0.263356	137.95	yes
285	Control	28	q	5		37.79	M	349.26	311.47	8.24213	20	26			0.199487	109.23	yes
286	Control	28	r	5		34.68	M	308.4	273.72	7.89273	71				0.185264	112.38	yes
287	Control	28	s	5													yes
288	Control	28	t	5		54.81	M	405.67	350.86	6.40139	0	18			0.271723	151.11	yes
289	Control	28	u	5		25.21	M	282.62	257.41	10.2106	41	25			0.221076	49.44	yes
290	Control	28	v	5		47.04		104.59	57.55	1.22343	0				0.240363	122.44	yes
291	Control	28	w	5													yes
292	Control	28	x	5		34.96	F	407.24	372.28	10.6487	46	25			0.286464	97.22	yes
293	Control	28	y	5		55.3	F	395.59	340.29	6.15353	0	17			0.219807	153.18	yes
294	Control	28	z	5		40.47	M	374.96	334.49	8.26513	28	24			0.240699	120.15	yes
295	Control	28	1	5		46.26	M	392.8	346.54	7.49114	67	27			0.255987	113.99	yes
296	Control	28	2	5		53.13	M	247.98	194.85	3.66742	50	24			0.279924	125.57	yes
297	Control	28	3	5		46.23	M	389.73	343.5	7.43024	84	21			0.223113	137.15	yes
298	Control	28	4	5		39.2	M	219.95	180.75	4.61097	35				0.294392	100.75	yes
299	Infected	26	a	5		32.37	F	274.01	241.64	7.46494	0				0.181805	70.79	yes
300	Infected	26	b	5	64	40.7	F	375.25	334.55	8.2199	54	30	160	8640	0.282242	98.32	yes
301	Infected	26	c	5	5	39.47	M	217.06	177.59	4.49937	37	23	13	481	0.239308	106.39	yes
302	Infected	26	d	5		28.81	M	296.01	267.2	9.27456	0	26			0.189827	60.16	yes
303	Infected	26	e	5													yes
304	Infected	26	f	5													yes
305	Infected	26	g	5	260	61.86	M	550.3	488.44	7.89589	70	27	650	45500	0.221428	179.02	yes
306	Infected	26	h	5													yes
307	Infected	26	i	5	96	51.7	M	449.12	397.42	7.68704	45	28	240	10800	0.215874	141.24	yes
308	Infected	26	j	5	342	31.04	F	300.52	269.48	8.6817	20	26	855	17100	0.245159	95.53	yes
309	Infected	26	k	5													yes
310	Infected	26	l	5													yes
311	Infected	26	m	5	420	57.09	F	480.74	423.65	7.42074	32	30	1050	33600	0.252119	149.85	yes
312	Infected	26	n	5	100	46.93		213.16	166.23	3.54208	58		250	14500	0.270903	93.17	yes
313	Infected	26	o	5													yes
314	Infected	26	p	5		49.29	M	316.16	266.87	5.41428	0	26			0.296481	106.01	yes
315	Infected	26	q	5	32	63.92	F	510.36	446.44	6.98436	123	31	80	9840	0.274873	147.85	yes
316	Infected	26	r	5	220	57.82		377.38	319.56	5.52681	36		550	19800	0.249246	145.92	yes
317	Infected	26	s	5													yes
318	Infected	26	t	5	62	53.3	M	408.72	355.42	6.66829	24	26	155	3720	0.208663	142.91	yes
319	Infected	26	u	5		41.99	M	268.15	226.16	5.38604	0	24			0.21983	109.13	yes
320	Infected	26	v	5	0	37.47	M	421.44	383.97	10.2474	6	28			0.428431	30.53	yes
321	Infected	26	w	5		45.15	F	562.68	517.53	11.4625	1	30			0.258521	105.91	yes
322	Infected	26	x	5		37.45	F	498.48	461.03	12.3105	0	26			0.224194	80.6	yes
323	Infected	26	y	5													yes
324	Infected	26	z	5		46.78	M	378.19	331.41	7.08444	0	30			0.236827	136.64	yes
325	Infected	26	1	5													yes
326	Infected	26	2	5	0	40.18		155.88	115.7	2.87954	35				0.29887	101.75	yes
327	Infected	26	3	5													yes
328	Infected	26	4	5		53.8	F	434.85	381.05	7.08271	1	22			0.281414	135.21	yes
329	Control	26	a	5													yes
330	Control	26	b	5		48.81	F	228.97	180.16	3.69105	69	23					yes
331	Control	26	c	5													yes
332	Control	26	d	5		30.97	M	187.86	156.89	5.06587	40	25			0.312668	63.23	yes
333	Control	26	e	5		38.72	M	343.41	304.69	7.86906	11	26			0.218282	117.6	yes
334	Control	26	f	5		63.63	M	387.95	324.32	5.09697	87	31			0.259711	180.2	yes
335	Control	26	g	5		40.43	M	264.81	224.38	5.54984	52	23			0.236745	106.19	yes
336	Control	26	h	5		37.41	M	250.44	213.03	5.69447	31	23			0.307562	47.08	yes
337	Control	26	i	5		37.05	M	284.58	247.53	6.68097	1	25			0.252497	103.13	yes
338	Control	26	j	5		39.33	M	301.98	262.65	6.67811	24				0.342417	75.23	yes
339	Control	26	k	5		50.07	M	427.27	377.2	7.53345	61	23			0.213904	153.34	yes
340	Control	26	l	5													yes
341	Control	26	m	5													yes
342	Control	26	n	5													yes
343	Control	26	o	5													yes
344	Control	26	p	5		47.84									0.289046	118.77	yes
345	Control	26	q	5													yes
346	Control	26	r	5													yes
347	Control	26	s	5		36.57	M	203.4	166.83	4.56194	31	31			0.315189	69.26	yes
348	Control	26	t	5		31.94	F	203.98	172.04	5.38635	0	21			0.283183	86.34	yes
349	Control	26	u	5		58.73	F	233.95	175.22	2.98348	56	23			0.253142	144.82	yes
350	Control	26	v	5		34.78	M	463.51	428.73	12.3269	27	31			0.304192	61.31	yes
351	Control	26	w	5		59.54	M	256.11	196.57	3.30148	22	25			0.23574	159.54	yes
352	Control	26	x	5		55.14	F	552.31	497.17	9.0165	11	24			0.188027	161.36	yes
353	Control	26	y	5													yes
354	Control	26	z	5													yes
355	Control	26	1	5		44.3	F	425.03	380.73	8.59436	38	39			0.286431	95.73	yes
356	Control	26	2	5													yes
357	Control	26	3	5													yes
358	Control	26	4	5		51.71	F	568.74	517.03	9.99865	51	26			0.266522	115	yes
359	Control	24	a	5													yes
360	Control	24	b	5		45.97	F	470.1	424.13	9.22623	62	36			0.281904	116.99	yes
361	Control	24	c	5		67.94		452.02	384.08	5.65322	0	38			0.328519	152.32	yes
362	Control	24	d	5													yes
363	Control	24	e	5													yes
364	Control	24	f	5		42.25	F	343.18	300.93	7.1226	64	31			0.307458	95.33	yes
365	Control	24	g	5		55.67	M	434.37	378.7	6.80259	6	32			0.285991	139.48	yes
366	Control	24	h	5		54.54	F	326.41	271.87	4.98478	83	36			0.325328	121.17	yes
367	Control	24	i	5		37.76	M	190.2	152.44	4.03708	1	39			0.241541	104.33	yes
368	Control	24	j	5													yes
369	Control	24	k	5		42.81	F	380.04	337.23	7.87737	82				0.303787	94.54	yes
370	Control	24	l	5		52.8	M	371.93	319.13	6.04413	40	35			0.23308	156.77	yes
371	Control	24	m	5		51.07	F	404.8	353.73	6.92638	62	29			0.246269	132.66	yes
372	Control	24	n	5		41.99	M	309.02	267.03	6.35937	46	30			0.293243	86.72	yes
373	Control	24	o	5		58.44	M	334.76	276.32	4.72827	52	30			0.30615	111.71	yes
374	Control	24	p	5		54.63	F	312.14	257.51	4.71371	61	31			0.305725	127.86	yes
375	Control	24	q	5		67.49	F	320.98	253.49	3.75596	63	34			0.291198	169.06	yes
376	Control	24	r	5		48.12	F	477.95	429.83	8.93246	1	30			0.289116	118.43	yes
377	Control	24	s	5		47.54	F	293.64	246.1	5.17669	57	35			0.313416	115.98	yes
378	Control	24	t	5		57.32	M	422.46	365.14	6.3702	65	35			0.292566	125.1	yes
379	Control	24	u	5													yes
380	Control	24	v	5		57.07	F	473.38	416.31	7.29473	74	36			0.232444	150.66	yes
381	Control	24	w	5													yes
382	Control	24	x	5													yes
383	Control	24	y	5		34.91	M	365.52	330.61	9.47035	27	34			0.505909	39.77	yes
384	Control	24	z	5		40.81	F	413.63	372.82	9.13551	56	31			0.324876	58.33	yes
385	Control	24	1	5		45.92	F	327.34	281.42	6.12848	68	30			0.212285	107.12	yes
386	Control	24	2	5		65.32	F	398.06	332.74	5.094	76	33			0.242502	179.05	yes
387	Control	24	3	5		47.37	F	441.72	394.35	8.32489	1				0.339433	78.69	yes
388	Control	24	4	5		46.24		168.61	122.37	2.64641	0				0.321495	91.79	yes
1	Infected	30	a	6													no
2	Infected	30	b	6													no
3	Infected	30	c	6													no
4	Infected	30	d	6													no
5	Infected	30	e	6	14	81.35	M	208.41	127.06	1.56189	49		35	1715	0.144902	250.79	no
6	Infected	30	f	6	455	80.36	M	213.98	133.62	1.66277	53		1138	60314	0.124498	223.94	no
7	Infected	30	g	6	129	84.29	F	275.18	190.89	2.26468	68		323	21964	0.155245	255.66	no
8	Infected	30	h	6													no
9	Infected	30	i	6													no
10	Infected	30	j	6	250	59.91	M	131.2	71.29	1.18995	22		625	13750	0.0733132	208.83	no
11	Infected	30	k	6	19	90.73	F	328.91	238.18	2.62515	94		48	4512	0.172286	246.45	no
12	Infected	30	l	6	1104	79.11	M	230.27	151.16	1.91076	53		2760	146280	0.0980266	232.59	no
13	Infected	30	m	6												25.4	no
14	Infected	30	n	6												73.28	no
15	Infected	30	o	6													no
16	Infected	30	p	6		109.26	M	209.8	100.54	0.92019	7				0.146451	346.6	no
17	Infected	30	q	6													no
18	Infected	30	r	6												34.44	no
19	Infected	30	s	6		75.69	M	212.61	136.92	1.80896	38				0.165636	140.67	no
20	Infected	30	t	6													no
21	Infected	30	u	6													no
22	Infected	30	v	6	26	72.41	M	192.76	120.35	1.66206	36		65	2340	0.139223	181.22	no
23	Infected	30	w	6		70.34	M	116.1	45.76	0.650554	0				0.120544	143.35	no
24	Infected	30	x	6	512	73.93	M	222.64	148.71	2.0115	17		1280	21760	0.14224	187.64	no
25	Infected	30	y	6												9.18	no
26	Infected	30	z	6													no
27	Control	30	a	6		74.09	M	182.94	108.85	1.46916	0				0.146739	218.21	no
28	Control	30	b	6													no
29	Control	30	c	6													no
30	Control	30	d	6													no
31	Control	30	e	6		52.58	M	185.37	132.79	2.52548	16				0.0915454	107.16	no
32	Control	30	f	6													no
33	Control	30	g	6													no
34	Control	30	h	6												95.1	no
35	Control	30	i	6		55.89	M	145.93	90.04	1.61102	27				0.106393	145.78	no
36	Control	30	j	6		74.62	M	167.26	92.64	1.24149	5				0.167487	176.85	no
37	Control	30	k	6		88.9	M	201.14	112.24	1.26254	44				0.155323	289.01	no
38	Control	30	l	6		93.07	M	263.99	170.92	1.83647	60				0.155211	339.28	no
39	Control	30	m	6		74.88	M	154.59	79.71	1.0645	27				0.147553	271.36	no
40	Control	30	n	6		74.27	M	147.94	73.67	0.991921	8				0.171917	269.84	no
41	Control	30	o	6													no
42	Control	30	p	6												99.79	no
43	Control	30	q	6													no
44	Control	30	r	6													no
45	Control	30	s	6												99.11	no
46	Control	30	t	6													no
47	Control	30	u	6		63.15	F	192.49	129.34	2.04814	14				0.123719	127.87	no
48	Control	30	v	6												52.35	no
49	Control	30	w	6												14.23	no
50	Control	30	x	6												53.91	no
51	Control	30	y	6		70.81	F	236.34	165.53	2.33766	60				0.12782	222.11	no
52	Control	30	z	6		91.4	M								0.0986632	243.86	no
53	Infected	28	a	6													no
54	Infected	28	b	6													no
55	Infected	28	c	6	1134	92.31	M	189.99	97.68	1.05817	22		2835	62370	0.225781	178.89	no
56	Infected	28	d	6												627.99	no
57	Infected	28	e	6	76	57.5	M	184.46	126.96	2.208	40		190	7600	-0.00233554	77.07	no
58	Infected	28	f	6												64.32	no
59	Infected	28	g	6													no
[truncated: 329 more rows]

## Sheet: Planilha1
209	Infected	30	a
210	Infected	30	b
211	Infected	30	c
212	Infected	30	d
213	Infected	30	e
214	Infected	30	f
215	Infected	30	g
216	Infected	30	h
217	Infected	30	i
218	Infected	30	j
219	Infected	30	k
220	Infected	30	l
221	Infected	30	m
222	Infected	30	n
223	Infected	30	o
224	Infected	30	p
225	Infected	30	q
226	Infected	30	r
227	Infected	30	s
228	Infected	30	t
229	Infected	30	u
230	Infected	30	v
231	Infected	30	w
232	Infected	30	x
233	Infected	30	y
234	Infected	30	z
235	Infected	30	1
236	Infected	30	2
237	Infected	30	3
238	Infected	30	4
239	Control	30	a
240	Control	30	b
241	Control	30	c
242	Control	30	d
243	Control	30	e
244	Control	30	f
245	Control	30	g
246	Control	30	h
247	Control	30	i
248	Control	30	j
249	Control	30	k
250	Control	30	l
251	Control	30	m
252	Control	30	n
253	Control	30	o
254	Control	30	p
255	Control	30	q
256	Control	30	r
257	Control	30	s
258	Control	30	t
259	Control	30	u
260	Control	30	v
261	Control	30	w
262	Control	30	x
263	Control	30	y
264	Control	30	z
265	Control	30	1
266	Control	30	2
267	Control	30	3
268	Control	30	4
269	Infected	28	a
270	Infected	28	b
271	Infected	28	c
272	Infected	28	d
273	Infected	28	e
274	Infected	28	f
275	Infected	28	g
276	Infected	28	h
277	Infected	28	i
278	Infected	28	j
279	Infected	28	k
280	Infected	28	l
281	Infected	28	m
282	Infected	28	n
283	Infected	28	o
284	Infected	28	p
285	Infected	28	q
286	Infected	28	r
287	Infected	28	s
288	Infected	28	t
289	Infected	28	u
290	Infected	28	v
291	Infected	28	w
292	Infected	28	x
293	Infected	28	y
294	Infected	28	z
295	Infected	28	1
296	Infected	28	2
297	Infected	28	3
298	Infected	28	4
299	Control	28	a
300	Control	28	b
301	Control	28	c
302	Control	28	d
303	Control	28	e
304	Control	28	f
305	Control	28	g
306	Control	28	h
307	Control	28	i
308	Control	28	j
309	Control	28	k
310	Control	28	l
311	Control	28	m
312	Control	28	n
313	Control	28	o
314	Control	28	p
315	Control	28	q
316	Control	28	r
317	Control	28	s
318	Control	28	t
319	Control	28	u
320	Control	28	v
321	Control	28	w
322	Control	28	x
323	Control	28	y
324	Control	28	z
325	Control	28	1
326	Control	28	2
327	Control	28	3
328	Control	28	4
329	Infected	26	a
330	Infected	26	b
331	Infected	26	c
332	Infected	26	d
333	Infected	26	e
334	Infected	26	f
335	Infected	26	g
336	Infected	26	h
337	Infected	26	i
338	Infected	26	j
339	Infected	26	k
340	Infected	26	l
341	Infected	26	m
342	Infected	26	n
343	Infected	26	o
344	Infected	26	p
345	Infected	26	q
346	Infected	26	r
347	Infected	26	s
348	Infected	26	t
349	Infected	26	u
350	Infected	26	v
351	Infected	26	w
352	Infected	26	x
353	Infected	26	y
354	Infected	26	z
355	Infected	26	1
356	Infected	26	2
357	Infected	26	3
358	Infected	26	4
359	Control	26	a
360	Control	26	b
361	Control	26	c
362	Control	26	d
363	Control	26	e
364	Control	26	f
365	Control	26	g
366	Control	26	h
367	Control	26	i
368	Control	26	j
369	Control	26	k
370	Control	26	l
371	Control	26	m
372	Control	26	n
373	Control	26	o
374	Control	26	p
375	Control	26	q
376	Control	26	r
377	Control	26	s
378	Control	26	t
379	Control	26	u
380	Control	26	v
381	Control	26	w
382	Control	26	x
383	Control	26	y
384	Control	26	z
385	Control	26	1
386	Control	26	2
387	Control	26	3
388	Control	26	4
389	Infected	24	a
390	Infected	24	b
391	Infected	24	c
392	Infected	24	d
393	Infected	24	e
394	Infected	24	f
395	Infected	24	g
396	Infected	24	h
397	Infected	24	i
398	Infected	24	j
399	Infected	24	k
400	Infected	24	l
401	Infected	24	m
402	Infected	24	n
403	Infected	24	o
404	Infected	24	p
405	Infected	24	q
406	Infected	24	r
407	Infected	24	s
408	Infected	24	t
409	Infected	24	u
410	Infected	24	v
411	Infected	24	w
412	Infected	24	x
413	Infected	24	y
414	Infected	24	z
415	Infected	24	1
416	Infected	24	2
417	Infected	24	3
418	Infected	24	4
419	Control	24	a
420	Control	24	b
421	Control	24	c
422	Control	24	d
423	Control	24	e
424	Control	24	f
425	Control	24	g
426	Control	24	h
427	Control	24	i
428	Control	24	j
429	Control	24	k
430	Control	24	l
431	Control	24	m
432	Control	24	n
433	Control	24	o
434	Control	24	p
435	Control	24	q
436	Control	24	r
437	Control	24	s
438	Control	24	t
439	Control	24	u
440	Control	24	v
441	Control	24	w
442	Control	24	x
443	Control	24	y
444	Control	24	z
445	Control	24	1
446	Control	24	2
447	Control	24	3
448	Control	24	4
